# Supplementary material for: Investigating the causes of casing deformation induced by faults and natural fractures in shale gas platform wells
Source: PLoS One. 2025 Oct 27;20(10):e0334353. doi: 10.1371/journal.pone.0334353 (PMC12558533; doi:10.1371/journal.pone.0334353)
Supplement: S2 File — (XLSX) [file pone.0334353.s002.xlsx]

## Sheet: Fig 8a
Comparison of pore pressures in well 4 when fracturing 3 and 4 stages
Time	Pore pressure	Time	Pore pressure	Time	Critical pore pressure
h	MPa	h	MPa	h	MPa
	3 stages		4 stages
0.000277778	75	0	75	0	83.82
0.000277778	75	0	75	0	83.82
0.55583	76.44	0.56	76.44	0.56	83.82
1.11139	76.59	1.11	76.58	1.11	83.82
1.66694	76.7	1.67	76.69	1.67	83.82
2.50028	76.83	2.5	76.82	2.5	83.82
3.00028	76.89	3	76.89	3	83.82
3.00028	76.89	3	76.89	3	83.82
3.55583	75.57	3.56	75.56	3.56	83.82
4.11139	75.49	4.11	75.48	4.11	83.82
4.66694	75.44	4.67	75.43	4.67	83.82
5.50028	75.4	5.5	75.38	5.5	83.82
6.61139	75.38	6.75	75.34	6.75	83.82
7.7225	75.37	8.14	75.31	8.14	83.82
8.83361	75.37	9	75.3	9	83.82
9.00028	75.37	9	75.3	9	83.82
9.00028	75.37	9.56	76.65	9.56	83.82
9.55583	76.74	10.11	76.79	10.11	83.82
10.1114	76.89	10.67	76.9	10.67	83.82
10.6669	77.01	11.5	77.02	11.5	83.82
11.5003	77.16	12	77.09	12	83.82
12.0003	77.24	12	77.09	12	83.82
12.0003	77.24	12.56	75.78	12.56	83.82
12.5558	75.96	13.11	75.7	13.11	83.82
13.1114	75.9	13.67	75.65	13.67	83.82
13.6669	75.89	14.5	75.61	14.5	83.82
14.5003	75.89	15.61	75.58	15.61	83.82
15.6114	75.92	16.72	75.57	16.72	83.82
16.7225	75.95	17.83	75.56	17.83	83.82
17.8336	75.98	18	75.56	18	83.82
18.0003	75.98	18	75.56	18	83.82
18.0003	75.98	18.56	76.9	18.56	83.82
18.5558	77.36	19.11	77.06	19.11	83.82
19.1114	77.55	19.67	77.17	19.67	83.82
19.6669	77.73	20.5	77.31	20.5	83.82
20.5003	78	21	77.39	21	83.82
21.0003	78.17	21	77.39	21	83.82
21.0003	78.17	21.56	76.12	21.56	83.82
21.5558	77	22.11	76.06	22.11	83.82
22.1114	77.03	22.67	76.03	22.67	83.82
22.6669	77.07	23.5	76.02	23.5	83.82
23.5003	77.12	24.61	76.03	24.61	83.82
24.6114	77.16	25.72	76.04	25.72	83.82
25.7225	77.17	26.83	76.07	26.83	83.82
26.8336	77.17	27	76.07	27	83.82
27.0003	77.17	27	76.07	27	83.82
27.0003	77.17	27.56	77.42	27.56	83.82
27.5558	78.53	28.11	77.6	28.11	83.82
28.1114	78.68	28.67	77.76	28.67	83.82
28.6669	78.78	29.5	77.97	29.5	83.82
29.5003	78.9	30	78.1	30	83.82
30.0003	78.96	30	78.1	30	83.82
30.0003	78.96	30.56	76.9	30.56	83.82
30.5558	77.67	31.11	76.9	31.11	83.82
31.1114	77.59	31.67	76.92	31.67	83.82
31.6669	77.54	32.5	76.96	32.5	83.82
32.5003	77.5	33.61	77	33.61	83.82
33.6114	77.47	34.72	77.03	34.72	83.82
34.7225	77.46	35.83	77.04	35.83	83.82
35.8336	77.45	36	77.04	36	83.82
36.0003	77.45	36	77.04	36	83.82
36.0003	77.45	36.56	78.42	36.56	83.82
36.5558	78.77	37.11	78.57	37.11	83.82
37.1114	78.92	37.67	78.69	37.67	83.82
37.6669	79.04	38.5	78.82	38.5	83.82
38.5003	79.19	39	78.88	39	83.82
39.0003	79.29	39	78.88	39	83.82
39.0003	79.29	39.56	77.61	39.56	83.82
39.5558	78.04	40.11	77.53	40.11	83.82
40.1114	78.01	40.67	77.48	40.67	83.82
40.6669	78	41.5	77.43	41.5	83.82
41.5003	78.02	42.61	77.39	42.61	83.82
42.6114	78.05	43.72	77.36	43.72	83.82
43.7225	78.07	44.83	77.34	44.83	83.82
44.8336	78.08	45	77.33	45	83.82
45.0003	78.08	45	77.33	45	83.82
45.0003	78.08	45.56	78.63	45.56	83.82
45.5558	79.44	46.11	78.78	46.11	83.82
46.1114	79.68	46.67	78.88	46.67	83.82
46.6669	79.92	47.5	79	47.5	83.82
47.5003	80.3	48	79.07	48	83.82
48.0003	80.54	48	79.07	48	83.82
48.0003	80.54	48.56	77.8	48.56	83.82
48.5558	79.43	49.11	77.72	49.11	83.82
49.1114	79.47	49.67	77.67	49.67	83.82
49.6669	79.5	50.5	77.64	50.5	83.82
50.5003	79.49	51.61	77.62	51.61	83.82
51.6114	79.44	52.72	77.62	52.72	83.82
52.7225	79.37	53.83	77.62	53.83	83.82
53.8336	79.28	54	77.62	54	83.82
54.0003	79.27	54	77.62	54	83.82
54.0003	79.27	54.56	78.93	54.56	83.82
54.5558	80.58	55.11	79.09	55.11	83.82
55.1114	80.7	55.67	79.21	55.67	83.82
55.6669	80.78	56.5	79.36	56.5	83.82
56.5003	80.87	57	79.45	57	83.82
57.0003	80.92	57	79.45	57	83.82
57.0003	80.92	57.56	78.21	57.56	83.82
57.5558	79.63	58.11	78.17	58.11	83.82
58.1114	79.54	58.67	78.16	58.67	83.82
58.6669	79.5	59.5	78.17	59.5	83.82
59.5003	79.46	60.61	78.2	60.61	83.82
60.6114	79.44	61.72	78.22	61.72	83.82
61.7225	79.43	62.83	78.24	62.83	83.82
62.8336	79.42	63	78.24	63	83.82
63.0003	79.42	63	78.24	63	83.82
63.0003	79.42	63.56	79.59	63.56	83.82
63.5558	80.72	64.11	79.8	64.11	83.82
64.1114	80.88	64.67	80.01	64.67	83.82
64.6669	81.02	65.5	80.33	65.5	83.82
65.5003	81.23	66	80.53	66	83.82
66.0003	81.36	66	80.53	66	83.82
66.0003	81.36	66.56	79.4	66.56	83.82
66.5558	80.17	67.11	79.44	67.11	83.82
67.1114	80.18	67.67	79.47	67.67	83.82
67.6669	80.21	68.5	79.49	68.5	83.82
68.5003	80.25	69.61	79.47	69.61	83.82
69.6114	80.27	70.72	79.42	70.72	83.82
70.7225	80.25	71.83	79.37	71.83	83.82
71.8336	80.21	72	79.36	72	83.82
72.0003	80.21	72	79.36	72	83.82
72.0003	80.21	72.56	80.68	72.56	83.82
72.5558	81.65	73.11	80.81	73.11	83.82
73.1114	82.07	73.67	80.9	73.67	83.82
73.6669	82.53	74.5	80.99	74.5	83.82
74.5003	83.23	75	81.04	75	83.82
75.0003	83.65	75	81.04	75	83.82
75.0003	83.65	75.56	79.75	75.56	83.82
75.5558	82.58	76.11	79.65	76.11	83.82
76.1114	82.54	76.67	79.59	76.67	83.82
76.6669	82.43	77.5	79.52	77.5	83.82
77.5003	82.21	78.61	79.46	78.61	83.82
78.6114	81.9	79.72	79.43	79.72	83.82
79.7225	81.63	80.83	79.4	80.83	83.82
80.8336	81.38	81	79.39	81	83.82
81.0003	81.34	81	79.39	81	83.82
81.0003	81.34	81.56	80.68	81.56	83.82
81.5558	82.63	82.11	80.82	82.11	83.82
82.1114	82.7	82.67	80.92	82.67	83.82
82.6669	82.75	83.5	81.05	83.5	83.82
83.5003	82.81	84	81.12	84	83.82
84.0003	82.86	84	81.12	84	83.82
84.0003	82.86	84.56	79.85	84.56	83.82
84.5558	81.51	85.11	79.78	85.11	83.82
85.1114	81.43	85.67	79.75	85.67	83.82
85.6669	81.4	86.5	79.73	86.5	83.82
86.5003	81.37	87.61	79.74	87.61	83.82
87.6114	81.35	88.72	79.75	88.72	83.82
88.7225	81.33	89.83	79.76	89.83	83.82
89.8336	81.29	90	79.76	90	83.82
90.0003	81.28	90	79.76	90	83.82
90.0003	81.28	90.56	81.07	90.56	83.82
90.5558	82.6	91.11	81.23	91.11	83.82
91.1114	82.8	91.67	81.38	91.67	83.82
91.6669	83.01	92.5	81.59	92.5	83.82
92.5003	83.37	93	81.72	93	83.82
93.0003	83.61	93	81.72	93	83.82
93.0003	83.61	93.56	80.53	93.56	83.82
93.5558	82.49	94.11	80.54	94.11	83.82
94.1114	82.56	94.67	80.58	94.67	83.82
94.6669	82.6	95.5	80.63	95.5	83.82
95.5003	82.58	96.61	80.67	96.61	83.82
96.6114	82.45	97.72	80.67	97.72	83.82
97.7225	82.28	98.83	80.64	98.83	83.82
98.8336	82.09	99	80.64	99	83.82
99.0003	82.06	99	80.64	99	83.82
99.0003	82.06	99.56	82.05	99.56	83.82
99.5558	84.33	100.11	82.43	100.11	83.82
100.111	85.63	100.67	82.86	100.67	83.82
100.667	86.75	101.5	83.53	101.5	83.82
101.5	88.09	102	83.93	102	83.82
102	88.79	102	83.93	102	83.82
102	88.79	102.56	82.89	102.56	83.82
102.556	86.96	103.11	82.89	103.11	83.82
103.111	86.06	103.67	82.82	103.67	83.82
103.667	85.29	104.5	82.64	104.5	83.82
104.5	84.44	105.61	82.36	105.61	83.82
105.611	83.62	106.72	82.1	106.72	83.82
106.722	83.02	107.83	81.85	107.83	83.82
107.834	82.54	108	81.82	108	83.82
108	82.48	108	81.82	108	83.82
		108.56	83.1	108.56	83.82
		109.11	83.17	109.11	83.82
		109.67	83.2	109.67	83.82
		110.5	83.24	110.5	83.82
		111	83.26	111	83.82
		111	83.26	111	83.82
		111.56	81.89	111.56	83.82
		112.11	81.76	112.11	83.82
		112.67	81.68	112.67	83.82
		113.5	81.59	113.5	83.82
		114.61	81.51	114.61	83.82
		115.72	81.45	115.72	83.82
		116.83	81.4	116.83	83.82
		117	81.39	117	83.82
		117	81.39	117	83.82
		117.56	82.69	117.56	83.82
		118.11	82.83	118.11	83.82
		118.67	82.92	118.67	83.82
		119.5	83.05	119.5	83.82
		120	83.13	120	83.82
		120	83.13	120	83.82
		120.56	81.85	120.56	83.82
		121.11	81.8	121.11	83.82
		121.67	81.78	121.67	83.82
		122.5	81.79	122.5	83.82
		123.61	81.81	123.61	83.82
		124.72	81.81	124.72	83.82
		125.83	81.79	125.83	83.82
		126	81.78	126	83.82
		126	81.78	126	83.82
		126.56	83.09	126.56	83.82
		127.11	83.3	127.11	83.82
		127.67	83.53	127.67	83.82
		128.5	83.92	128.5	83.82
		129	84.18	129	83.82
		129	84.18	129	83.82
		129.56	83.09	129.56	83.82
		130.11	83.18	130.11	83.82
		130.67	83.23	130.67	83.82
		131.5	83.22	131.5	83.82
		132.61	83.1	132.61	83.82
		133.72	82.92	133.72	83.82
		134.83	82.71	134.83	83.82
		135	82.68	135	83.82
		135	82.68	135	83.82
		135.56	85.02	135.56	83.82
		136.11	86.42	136.11	83.82
		136.67	87.63	136.67	83.82
		137.5	89.08	137.5	83.82
		138	89.84	138	83.82
		138	89.84	138	83.82
		138.56	87.98	138.56	83.82
		139.11	87.01	139.11	83.82
		139.67	86.18	139.67	83.82
		140.5	85.24	140.5	83.82
		141.61	84.35	141.61	83.82
		142.72	83.67	142.72	83.82
		143.83	83.14	143.83	83.82
		144	83.07	150	83.82

## Sheet: Fig 8b
Pore pressure at faults during fracturing sequential changes in platform wells
Time	Pore pressure	Time	Pore pressure	Time	Pore pressure	Time	Pore pressure	Time	Critical pore pressure
h	MPa	h	MPa	h	MPa	h	MPa	h	MPa
	1#		2#		3#		4#
0	75	0	75	0	75	0	75	0	83.82
0	75	0	75	0	75	0	75	0	83.82
0.56	76.44	0.56	76.44	0.56	76.44	0.56	76.44	0.56	83.82
1.11	76.58	1.11	76.58	1.11	76.58	1.11	76.58	1.11	83.82
1.67	76.69	1.67	76.69	1.67	76.69	1.67	76.69	1.67	83.82
2.5	76.82	2.5	76.82	2.5	76.82	2.5	76.82	2.5	83.82
3	76.89	3	76.89	3	76.89	3	76.89	3	83.82
3	76.89	3	76.89	3	76.89	3	76.89	3	83.82
3.56	75.57	3.56	75.56	3.56	75.56	3.56	75.56	3.56	83.82
4.11	75.5	4.11	75.48	4.11	75.48	4.11	75.48	4.11	83.82
4.67	75.46	4.67	75.44	4.67	75.43	4.67	75.43	4.67	83.82
5.5	75.43	5.5	75.4	5.5	75.39	5.5	75.38	5.5	83.82
6.75	75.43	6.75	75.37	6.75	75.35	6.75	75.34	6.75	83.82
8.14	75.45	8.14	75.37	8.14	75.32	8.14	75.31	8.14	83.82
9	75.47	9	75.37	9	75.32	9	75.3	9	83.82
9	75.47	9	75.37	9	75.32	9	75.3	9	83.82
9.56	76.85	9.56	76.74	9.56	76.67	9.56	76.65	9.56	83.82
10.11	77.01	10.11	76.89	10.11	76.82	10.11	76.79	10.11	83.82
10.67	77.14	10.67	77.01	10.67	76.93	10.67	76.9	10.67	83.82
11.5	77.32	11.5	77.15	11.5	77.05	11.5	77.02	11.5	83.82
12	77.43	12	77.24	12	77.12	12	77.09	12	83.82
12	77.43	12	77.24	12	77.12	12	77.09	12	83.82
12.56	76.18	12.56	75.95	12.56	75.82	12.56	75.78	12.56	83.82
13.11	76.17	13.11	75.9	13.11	75.75	13.11	75.7	13.11	83.82
13.67	76.19	13.67	75.88	13.67	75.71	13.67	75.65	13.67	83.82
14.5	76.26	14.5	75.89	14.5	75.68	14.5	75.61	14.5	83.82
15.61	76.34	15.61	75.92	15.61	75.67	15.61	75.58	15.61	83.82
16.72	76.42	16.72	75.96	16.72	75.67	16.72	75.57	16.72	83.82
17.83	76.47	17.83	76.01	17.83	75.68	17.83	75.56	17.83	83.82
18	76.48	18	76.01	18	75.69	18	75.56	18	83.82
18	76.48	18	76.01	18	75.69	18	75.56	18	83.82
18.56	77.86	18.56	77.37	18.56	77.03	18.56	76.9	18.56	83.82
19.11	78.11	19.11	77.56	19.11	77.2	19.11	77.06	19.11	83.82
19.67	78.37	19.67	77.72	19.67	77.32	19.67	77.17	19.67	83.82
20.5	78.84	20.5	77.95	20.5	77.48	20.5	77.31	20.5	83.82
21	79.13	21	78.1	21	77.58	21	77.39	21	83.82
21	79.13	21	78.1	21	77.58	21	77.39	21	83.82
21.56	78.1	21.56	76.92	21.56	76.33	21.56	76.12	21.56	83.82
22.11	78.23	22.11	76.95	22.11	76.29	22.11	76.06	22.11	83.82
22.67	78.34	22.67	77	22.67	76.29	22.67	76.03	22.67	83.82
23.5	78.4	23.5	77.08	23.5	76.31	23.5	76.02	23.5	83.82
24.61	78.36	24.61	77.15	24.61	76.34	24.61	76.03	24.61	83.82
25.72	78.26	25.72	77.19	25.72	76.38	25.72	76.04	25.72	83.82
26.83	78.14	26.83	77.19	26.83	76.41	26.83	76.07	26.83	83.82
27	78.12	27	77.19	27	76.41	27	76.07	27	83.82
27	78.12	27	77.19	27	76.41	27	76.07	27	83.82
27.56	80.61	27.56	78.66	27.56	77.78	27.56	77.42	27.56	83.82
28.11	82.12	28.11	79.07	28.11	78	28.11	77.6	28.11	83.82
28.67	83.44	28.67	79.52	28.67	78.21	28.67	77.76	28.67	83.82
29.5	85.02	29.5	80.23	29.5	78.55	29.5	77.97	29.5	83.82
30	85.85	30	80.66	30	78.76	30	78.1	30	83.82
30	85.85	30	80.66	30	78.76	30	78.1	30	83.82
30.56	84.05	30.56	79.64	30.56	77.63	30.56	76.9	30.56	83.82
31.11	83.15	31.11	79.66	31.11	77.67	31.11	76.9	31.11	83.82
31.67	82.37	31.67	79.61	31.67	77.71	31.67	76.92	31.67	83.82
32.5	81.51	32.5	79.46	32.5	77.73	32.5	76.96	32.5	83.82
33.61	80.7	33.61	79.22	33.61	77.72	33.61	77	33.61	83.82
34.72	80.11	34.72	78.99	34.72	77.69	34.72	77.03	34.72	83.82
35.83	79.65	35.83	78.79	35.83	77.65	35.83	77.04	35.83	83.82
36	79.59	36	78.76	36	77.64	36	77.04	36	83.82
36	79.59	36	78.76	36	77.64	36	77.04	36	83.82
36.56	80.8	36.56	80.03	36.56	78.99	36.56	78.42	36.56	83.82
37.11	80.85	37.11	80.11	37.11	79.12	37.11	78.57	37.11	83.82
37.67	80.88	37.67	80.16	37.67	79.22	37.67	78.69	37.67	83.82
38.5	80.9	38.5	80.21	38.5	79.32	38.5	78.82	38.5	83.82
39	80.91	39	80.23	39	79.37	39	78.88	39	83.82
39	80.91	39	80.23	39	79.37	39	78.88	39	83.82
39.56	79.57	39.56	78.91	39.56	78.08	39.56	77.61	39.56	83.82
40.11	79.44	40.11	78.8	40.11	77.99	40.11	77.53	40.11	83.82
40.67	79.34	40.67	78.72	40.67	77.93	40.67	77.48	40.67	83.82
41.5	79.23	41.5	78.64	41.5	77.87	41.5	77.43	41.5	83.82
42.61	79.12	42.61	78.57	42.61	77.82	42.61	77.39	42.61	83.82
43.72	79.03	43.72	78.51	43.72	77.78	43.72	77.36	43.72	83.82
44.83	78.95	44.83	78.47	44.83	77.76	44.83	77.34	44.83	83.82
45	78.94	45	78.46	45	77.76	45	77.33	45	83.82
45	78.94	45	78.46	45	77.76	45	77.33	45	83.82
45.56	80.21	45.56	79.75	45.56	79.05	45.56	78.63	45.56	83.82
46.11	80.33	46.11	79.88	46.11	79.2	46.11	78.78	46.11	83.82
46.67	80.41	46.67	79.98	46.67	79.3	46.67	78.88	46.67	83.82
47.5	80.5	47.5	80.11	47.5	79.42	47.5	79	47.5	83.82
48	80.56	48	80.19	48	79.49	48	79.07	48	83.82
48	80.56	48	80.19	48	79.49	48	79.07	48	83.82
48.56	79.27	48.56	78.93	48.56	78.23	48.56	77.8	48.56	83.82
49.11	79.18	49.11	78.88	49.11	78.16	49.11	77.72	49.11	83.82
49.67	79.13	49.67	78.86	49.67	78.12	49.67	77.67	49.67	83.82
50.5	79.1	50.5	78.86	50.5	78.1	50.5	77.64	50.5	83.82
51.61	79.07	51.61	78.87	51.61	78.1	51.61	77.62	51.61	83.82
52.72	79.06	52.72	78.87	52.72	78.11	52.72	77.62	52.72	83.82
53.83	79.05	53.83	78.86	53.83	78.12	53.83	77.62	53.83	83.82
54	79.04	54	78.86	54	78.12	54	77.62	54	83.82
54	79.04	54	78.86	54	78.12	54	77.62	54	83.82
54.56	80.35	54.56	80.18	54.56	79.43	54.56	78.93	54.56	83.82
55.11	80.5	55.11	80.39	55.11	79.6	55.11	79.09	55.11	83.82
55.67	80.64	55.67	80.6	55.67	79.74	55.67	79.21	55.67	83.82
56.5	80.84	56.5	80.96	56.5	79.94	56.5	79.36	56.5	83.82
57	80.96	57	81.19	57	80.07	57	79.45	57	83.82
57	80.96	57	81.19	57	80.07	57	79.45	57	83.82
57.56	79.77	57.56	80.09	57.56	78.87	57.56	78.21	57.56	83.82
58.11	79.77	58.11	80.15	58.11	78.86	58.11	78.17	58.11	83.82
58.67	79.8	58.67	80.18	58.67	78.89	58.67	78.16	58.67	83.82
59.5	79.85	59.5	80.16	59.5	78.93	59.5	78.17	59.5	83.82
60.61	79.87	60.61	80.07	60.61	78.95	60.61	78.2	60.61	83.82
61.72	79.86	61.72	79.94	61.72	78.95	61.72	78.22	61.72	83.82
62.83	79.83	62.83	79.81	62.83	78.94	62.83	78.24	62.83	83.82
63	79.82	63	79.79	63	78.93	63	78.24	63	83.82
63	79.82	63	79.79	63	78.93	63	78.24	63	83.82
63.56	81.24	63.56	82.13	63.56	80.35	63.56	79.59	63.56	83.82
64.11	81.63	64.11	83.43	64.11	80.72	64.11	79.8	64.11	83.82
64.67	82.06	64.67	84.49	64.67	81.1	64.67	80.01	64.67	83.82
65.5	82.73	65.5	85.69	65.5	81.69	65.5	80.33	65.5	83.82
66	83.13	66	86.31	66	82.03	66	80.53	66	83.82
66	83.13	66	86.31	66	82.03	66	80.53	66	83.82
66.56	82.1	66.56	84.41	66.56	80.94	66.56	79.4	66.56	83.82
67.11	82.1	67.11	83.52	67.11	80.92	67.11	79.44	67.11	83.82
67.67	82.03	67.67	82.82	67.67	80.85	67.67	79.47	67.67	83.82
68.5	81.86	68.5	82.11	68.5	80.7	68.5	79.49	68.5	83.82
69.61	81.59	69.61	81.5	69.61	80.49	69.61	79.47	69.61	83.82
70.72	81.32	70.72	81.05	70.72	80.3	70.72	79.42	70.72	83.82
71.83	81.08	71.83	80.72	71.83	80.13	71.83	79.37	71.83	83.82
72	81.05	72	80.67	72	80.11	72	79.36	72	83.82
72	81.05	72	80.67	72	80.11	72	79.36	72	83.82
72.56	82.39	72.56	82.02	72.56	81.48	72.56	80.78	72.56	83.82
73.11	82.46	73.11	82.12	73.11	81.58	73.11	80.91	73.11	83.82
73.67	82.5	73.67	82.19	73.67	81.65	73.67	81.01	73.67	83.82
74.5	82.53	74.5	82.26	74.5	81.71	74.5	81.11	74.5	83.82
75	82.54	75	82.3	75	81.75	75	81.16	75	83.82
75	82.54	75	82.3	75	81.75	75	81.16	75	83.82
75.56	81.16	75.56	80.93	75.56	80.39	75.56	79.82	75.56	83.82
76.11	81.03	76.11	80.81	76.11	80.28	76.11	79.73	76.11	83.82
76.67	80.93	76.67	80.73	76.67	80.2	76.67	79.67	76.67	83.82
77.5	80.82	77.5	80.63	77.5	80.12	77.5	79.62	77.5	83.82
78.61	80.7	78.61	80.52	78.61	80.04	78.61	79.58	78.61	83.82
79.72	80.59	79.72	80.43	79.72	79.98	79.72	79.56	79.72	83.82
80.83	80.5	80.83	80.36	80.83	79.93	80.83	79.56	80.83	83.82
81	80.49	81	80.34	81	79.92	81	79.55	81	83.82
81	80.49	81	80.34	81	79.92	81	79.55	81	83.82
81.56	81.79	81.56	81.65	81.56	81.24	81.56	80.89	81.56	83.82
82.11	81.9	82.11	81.77	82.11	81.38	82.11	81.04	82.11	83.82
82.67	81.97	82.67	81.84	82.67	81.47	82.67	81.16	82.67	83.82
83.5	82.05	83.5	81.93	83.5	81.58	83.5	81.31	83.5	83.82
84	82.08	84	81.97	84	81.64	84	81.41	84	83.82
84	82.08	84	81.97	84	81.64	84	81.41	84	83.82
84.56	80.75	84.56	80.64	84.56	80.34	84.56	80.14	84.56	83.82
85.11	80.64	85.11	80.54	85.11	80.26	85.11	80.11	85.11	83.82
85.67	80.56	85.67	80.47	85.67	80.22	85.67	80.11	85.67	83.82
86.5	80.47	86.5	80.39	86.5	80.19	86.5	80.15	86.5	83.82
87.61	80.39	87.61	80.33	87.61	80.18	87.61	80.2	87.61	83.82
88.72	80.32	88.72	80.28	88.72	80.18	88.72	80.24	88.72	83.82
89.83	80.26	89.83	80.23	89.83	80.17	89.83	80.25	89.83	83.82
90	80.25	90	80.23	90	80.17	90	80.25	90	83.82
90	80.25	90	80.23	90	80.17	90	80.25	90	83.82
90.56	81.54	90.56	81.53	90.56	81.49	90.56	81.59	90.56	83.82
91.11	81.67	91.11	81.67	91.11	81.65	91.11	81.82	91.11	83.82
91.67	81.76	91.67	81.77	91.67	81.79	91.67	82.06	91.67	83.82
92.5	81.86	92.5	81.89	92.5	81.99	92.5	82.49	92.5	83.82
93	81.92	93	81.96	93	82.12	93	82.76	93	83.82
93	81.92	93	81.96	93	82.12	93	82.76	93	83.82
93.56	80.62	93.56	80.69	93.56	80.91	93.56	81.7	93.56	83.82
94.11	80.53	94.11	80.62	94.11	80.92	94.11	81.8	94.11	83.82
94.67	80.48	94.67	80.59	94.67	80.95	94.67	81.88	94.67	83.82
95.5	80.43	95.5	80.58	95.5	80.99	95.5	81.89	95.5	83.82
96.61	80.39	96.61	80.56	96.61	81.01	96.61	81.81	96.61	83.82
97.72	80.36	97.72	80.55	97.72	80.99	97.72	81.66	97.72	83.82
98.83	80.34	98.83	80.53	98.83	80.95	98.83	81.49	98.83	83.82
99	80.33	99	80.53	99	80.94	99	81.46	99	83.82
99	80.33	99	80.53	99	80.94	99	81.46	99	83.82
99.56	81.64	99.56	81.85	99.56	82.35	99.56	83.85	99.56	83.82
100.11	81.8	100.11	82.04	100.11	82.73	100.11	85.28	100.11	83.82
100.67	81.92	100.67	82.23	100.67	83.15	100.67	86.53	100.67	83.82
101.5	82.1	101.5	82.52	101.5	83.81	101.5	88.02	101.5	83.82
102	82.21	102	82.7	102	84.2	102	88.8	102	83.82
102	82.21	102	82.7	102	84.2	102	88.8	102	83.82
102.56	80.99	102.56	81.54	102.56	83.14	102.56	86.96	102.56	83.82
103.11	80.96	103.11	81.55	103.11	83.13	103.11	86.02	103.11	83.82
103.67	80.96	103.67	81.57	103.67	83.04	103.67	85.2	103.67	83.82
104.5	80.96	104.5	81.55	104.5	82.84	104.5	84.29	104.5	83.82
105.61	80.95	105.61	81.49	105.61	82.55	105.61	83.42	105.61	83.82
106.72	80.92	106.72	81.4	106.72	82.26	106.72	82.77	106.72	83.82
107.83	80.89	107.83	81.31	107.83	82	107.83	82.26	107.83	83.82
108	80.88	108	81.29	108	81.96	108	82.19	108	83.82
