# Supplementary material for: Investigating the causes of casing deformation induced by faults and natural fractures in shale gas platform wells
Source: PLoS One. 2025 Oct 27;20(10):e0334353. doi: 10.1371/journal.pone.0334353 (PMC12558533; doi:10.1371/journal.pone.0334353)
Supplement: S3 File — (XLSX) [file pone.0334353.s003.xlsx]

## Sheet: Fig 9a
Pore pressure at a fracture length of 200 m
Time	Pore pressure	Time	Pore pressure	Time	Pore pressure	Time	Pore pressure	Time	Critical pore pressure
h	MPa	h	MPa	h	MPa	h	MPa	h	MPa
	1#		2#		3#		4#
0.000277778	75	0	75	0	75	0	75	0	83.82
0.000277778	75	0	75	0	75	0	75	0	83.82
0.55583	76.47	0.56	76.47	0.56	76.47	0.56	76.47	0.56	83.82
1.11139	76.62	1.11	76.62	1.11	76.62	1.11	76.62	1.11	83.82
1.66694	76.74	1.67	76.73	1.67	76.72	1.67	76.72	1.67	83.82
2.50028	76.9	2.5	76.86	2.5	76.85	2.5	76.85	2.5	83.82
3.00028	77	3	76.94	3	76.92	3	76.92	3	83.82
3.00028	77	3	76.94	3	76.92	3	76.92	3	83.82
3.55583	75.69	3.56	75.6	3.56	75.57	3.56	75.57	3.56	83.82
4.11139	75.67	4.11	75.54	4.11	75.49	4.11	75.48	4.11	83.82
4.66694	75.69	4.67	75.51	4.67	75.45	4.67	75.44	4.67	83.82
5.50028	75.75	5.5	75.51	5.5	75.42	5.5	75.39	5.5	83.82
6.61139	75.83	6.61	75.54	6.61	75.4	6.61	75.36	6.75	83.82
7.7225	75.91	7.72	75.58	7.72	75.4	7.72	75.35	8.14	83.82
8.83361	75.97	8.83	75.62	8.83	75.41	8.83	75.34	9	83.82
9.00028	75.97	9	75.62	9	75.42	9	75.34	9	83.82
9.00028	75.97	9	75.62	9	75.42	9	75.34	9.56	83.82
9.55583	77.39	9.56	77.01	9.56	76.79	9.56	76.71	10.11	83.82
10.1114	77.64	10.11	77.19	10.11	76.95	10.11	76.86	10.67	83.82
10.6669	77.91	10.67	77.35	10.67	77.07	10.67	76.97	11.5	83.82
11.5003	78.38	11.5	77.59	11.5	77.23	11.5	77.11	12	83.82
12.0003	78.69	12	77.74	12	77.32	12	77.19	12	83.82
12.0003	78.69	12	77.74	12	77.32	12	77.19	12.56	83.82
12.5558	77.65	12.56	76.53	12.56	76.05	12.56	75.89	13.11	83.82
13.1114	77.79	13.11	76.56	13.11	76.01	13.11	75.83	13.67	83.82
13.6669	77.9	13.67	76.62	13.67	76.01	13.67	75.8	14.5	83.82
14.5003	77.97	14.5	76.7	14.5	76.03	14.5	75.79	15.61	83.82
15.6114	77.94	15.61	76.78	15.61	76.07	15.61	75.79	16.72	83.82
16.7225	77.86	16.72	76.82	16.72	76.1	16.72	75.81	17.83	83.82
17.8336	77.74	17.83	76.83	17.83	76.14	17.83	75.84	18	83.82
18.0003	77.73	18	76.83	18	76.14	18	75.84	18	83.82
18.0003	77.73	18	76.83	18	76.14	18	75.84	18.56	83.82
18.5558	80.25	18.56	78.31	18.56	77.52	18.56	77.2	19.11	83.82
19.1114	81.79	19.11	78.72	19.11	77.74	19.11	77.38	19.67	83.82
19.6669	83.13	19.67	79.19	19.67	77.95	19.67	77.54	20.5	83.82
20.5003	84.73	20.5	79.91	20.5	78.29	20.5	77.75	21	83.82
21.0003	85.57	21	80.33	21	78.5	21	77.89	21	83.82
21.0003	85.57	21	80.33	21	78.5	21	77.89	21.56	83.82
21.5558	83.75	21.56	79.31	21.56	77.36	21.56	76.68	22.11	83.82
22.1114	82.85	22.11	79.33	22.11	77.41	22.11	76.67	22.67	83.82
22.6669	82.07	22.67	79.29	22.67	77.45	22.67	76.7	23.5	83.82
23.5003	81.21	23.5	79.14	23.5	77.48	23.5	76.74	24.61	83.82
24.6114	80.41	24.61	78.9	24.61	77.48	24.61	76.78	25.72	83.82
25.7225	79.82	25.72	78.68	25.72	77.45	25.72	76.81	26.83	83.82
26.8336	79.37	26.83	78.48	26.83	77.41	26.83	76.82	27	83.82
27.0003	79.3	27	78.45	27	77.4	27	76.83	27	83.82
27.0003	79.3	27	78.45	27	77.4	27	76.83	27.56	83.82
27.5558	80.55	27.56	79.75	27.56	78.77	27.56	78.22	28.11	83.82
28.1114	80.59	28.11	79.83	28.11	78.91	28.11	78.38	28.67	83.82
28.6669	80.61	28.67	79.88	28.67	79	28.67	78.49	29.5	83.82
29.5003	80.63	29.5	79.96	29.5	79.12	29.5	78.63	30	83.82
30.0003	80.65	30	80	30	79.18	30	78.69	30	83.82
30.0003	80.65	30	80	30	79.18	30	78.69	30.56	83.82
30.5558	79.3	30.56	78.69	30.56	77.88	30.56	77.4	31.11	83.82
31.1114	79.18	31.11	78.61	31.11	77.8	31.11	77.32	31.67	83.82
31.6669	79.1	31.67	78.57	31.67	77.76	31.67	77.28	32.5	83.82
32.5003	79.02	32.5	78.55	32.5	77.74	32.5	77.25	33.61	83.82
33.6114	78.95	33.61	78.53	33.61	77.73	33.61	77.23	34.72	83.82
34.7225	78.9	34.72	78.51	34.72	77.73	34.72	77.22	35.83	83.82
35.8336	78.85	35.83	78.48	35.83	77.74	35.83	77.23	36	83.82
36.0003	78.84	36	78.48	36	77.74	36	77.23	36	83.82
36.0003	78.84	36	78.48	36	77.74	36	77.23	36.56	83.82
36.5558	80.14	36.56	79.8	36.56	79.06	36.56	78.54	37.11	83.82
37.1114	80.28	37.11	80	37.11	79.22	37.11	78.7	37.67	83.82
37.6669	80.39	37.67	80.2	37.67	79.36	37.67	78.82	38.5	83.82
38.5003	80.57	38.5	80.55	38.5	79.58	38.5	78.98	39	83.82
39.0003	80.69	39	80.77	39	79.72	39	79.07	39	83.82
39.0003	80.69	39	80.77	39	79.72	39	79.07	39.56	83.82
39.5558	79.48	39.56	79.65	39.56	78.53	39.56	77.83	40.11	83.82
40.1114	79.47	40.11	79.7	40.11	78.54	40.11	77.79	40.67	83.82
40.6669	79.49	40.67	79.73	40.67	78.57	40.67	77.79	41.5	83.82
41.5003	79.52	41.5	79.71	41.5	78.61	41.5	77.81	42.61	83.82
42.6114	79.53	42.61	79.63	42.61	78.64	42.61	77.84	43.72	83.82
43.7225	79.52	43.72	79.51	43.72	78.63	43.72	77.87	44.83	83.82
44.8336	79.47	44.83	79.39	44.83	78.61	44.83	77.89	45	83.82
45.0003	79.47	45	79.37	45	78.6	45	77.89	45	83.82
45.0003	79.47	45	79.37	45	78.6	45	77.89	45.56	83.82
45.5558	80.9	45.56	81.75	45.56	80.04	45.56	79.25	46.11	83.82
46.1114	81.29	46.11	83.06	46.11	80.42	46.11	79.47	46.67	83.82
46.6669	81.73	46.67	84.13	46.67	80.84	46.67	79.69	47.5	83.82
47.5003	82.42	47.5	85.34	47.5	81.5	47.5	80.05	48	83.82
48.0003	82.83	48	85.97	48	81.9	48	80.27	48	83.82
48.0003	82.83	48	85.97	48	81.9	48	80.27	48.56	83.82
48.5558	81.79	48.56	84.06	48.56	80.85	48.56	79.15	49.11	83.82
49.1114	81.8	49.11	83.18	49.11	80.85	49.11	79.2	49.67	83.82
49.6669	81.73	49.67	82.51	49.67	80.79	49.67	79.25	50.5	83.82
50.5003	81.56	50.5	81.83	50.5	80.63	50.5	79.28	51.61	83.82
51.6114	81.29	51.61	81.24	51.61	80.4	51.61	79.26	52.72	83.82
52.7225	81.03	52.72	80.81	52.72	80.17	52.72	79.21	53.83	83.82
53.8336	80.79	53.83	80.48	53.83	79.97	53.83	79.15	54	83.82
54.0003	80.76	54	80.44	54	79.94	54	79.14	54	83.82
54.0003	80.76	54	80.44	54	79.94	54	79.14	54.56	83.82
54.5558	82.03	54.56	81.71	54.56	81.23	54.56	80.48	55.11	83.82
55.1114	82.09	55.11	81.8	55.11	81.31	55.11	80.61	55.67	83.82
55.6669	82.12	55.67	81.86	55.67	81.36	55.67	80.69	56.5	83.82
56.5003	82.14	56.5	81.92	56.5	81.44	56.5	80.79	57	83.82
57.0003	82.16	57	81.96	57	81.48	57	80.84	57	83.82
57.0003	82.16	57	81.96	57	81.48	57	80.84	57.56	83.82
57.5558	80.8	57.56	80.63	57.56	80.18	57.56	79.53	58.11	83.82
58.1114	80.67	58.11	80.52	58.11	80.1	58.11	79.44	58.67	83.82
58.6669	80.58	58.67	80.45	58.67	80.06	58.67	79.4	59.5	83.82
59.5003	80.48	59.5	80.38	59.5	80.03	59.5	79.36	60.61	83.82
60.6114	80.37	60.61	80.32	60.61	80	60.61	79.35	61.72	83.82
61.7225	80.29	61.72	80.26	61.72	79.98	61.72	79.34	62.83	83.82
62.8336	80.22	62.83	80.21	62.83	79.94	62.83	79.34	63	83.82
63.0003	80.21	63	80.21	63	79.94	63	79.34	63	83.82
63.0003	80.21	63	80.21	63	79.94	63	79.34	63.56	83.82
63.5558	81.48	63.56	81.49	63.56	81.25	63.56	80.64	64.11	83.82
64.1114	81.61	64.11	81.63	64.11	81.44	64.11	80.8	64.67	83.82
64.6669	81.7	64.67	81.75	64.67	81.64	64.67	80.94	65.5	83.82
65.5003	81.81	65.5	81.92	65.5	81.98	65.5	81.14	66	83.82
66.0003	81.87	66	82.04	66	82.19	66	81.27	66	83.82
66.0003	81.87	66	82.04	66	82.19	66	81.27	66.56	83.82
66.5558	80.6	66.56	80.82	66.56	81.07	66.56	80.07	67.11	83.82
67.1114	80.53	67.11	80.81	67.11	81.1	67.11	80.08	67.67	83.82
67.6669	80.5	67.67	80.82	67.67	81.12	67.67	80.11	68.5	83.82
68.5003	80.47	68.5	80.83	68.5	81.09	68.5	80.16	69.61	83.82
69.6114	80.45	69.61	80.81	69.61	80.99	69.61	80.19	70.72	83.82
70.7225	80.43	70.72	80.76	70.72	80.87	70.72	80.19	71.83	83.82
71.8336	80.39	71.83	80.69	71.83	80.73	71.83	80.16	72	83.82
72.0003	80.39	72	80.68	72	80.71	72	80.16	72	83.82
72.0003	80.39	72	80.68	72	80.71	72	80.16	72.56	83.82
72.5558	81.71	72.56	82.08	72.56	83.05	72.56	81.58	73.11	83.82
73.1114	81.91	73.11	82.44	73.11	84.33	73.11	81.98	73.67	83.82
73.6669	82.1	73.67	82.84	73.67	85.38	73.67	82.42	74.5	83.82
74.5003	82.42	74.5	83.46	74.5	86.56	74.5	83.11	75	83.82
75.0003	82.62	75	83.83	75	87.17	75	83.52	75	83.82
75.0003	82.62	75	83.83	75	87.17	75	83.52	75.56	83.82
75.5558	81.48	75.56	82.76	75.56	85.25	75.56	82.48	76.11	83.82
76.1114	81.5	76.11	82.74	76.11	84.35	76.11	82.48	76.67	83.82
76.6669	81.52	76.67	82.66	76.67	83.66	76.67	82.42	77.5	83.82
77.5003	81.51	77.5	82.46	77.5	82.97	77.5	82.24	78.61	83.82
78.6114	81.45	78.61	82.19	78.61	82.36	78.61	81.97	79.72	83.82
79.7225	81.36	79.72	81.93	79.72	81.91	79.72	81.71	80.83	83.82
80.8336	81.25	80.83	81.69	80.83	81.57	80.83	81.47	81	83.82
81.0003	81.24	81	81.66	81	81.52	81	81.43	81	83.82
81.0003	81.24	81	81.66	81	81.52	81	81.43	81.56	83.82
81.5558	82.6	81.56	82.97	81.56	82.84	81.56	82.75	82.11	83.82
82.1114	82.72	82.11	83.05	82.11	82.94	82.11	82.82	82.67	83.82
82.6669	82.78	82.67	83.08	82.67	83.01	82.67	82.87	83.5	83.82
83.5003	82.85	83.5	83.12	83.5	83.08	83.5	82.94	84	83.82
84.0003	82.88	84	83.14	84	83.12	84	82.98	84	83.82
84.0003	82.88	84	83.14	84	83.12	84	82.98	84.56	83.82
84.5558	81.48	84.56	81.73	84.56	81.74	84.56	81.62	85.11	83.82
85.1114	81.36	85.11	81.6	85.11	81.63	85.11	81.54	85.67	83.82
85.6669	81.28	85.67	81.51	85.67	81.56	85.67	81.51	86.5	83.82
86.5003	81.18	86.5	81.42	86.5	81.5	86.5	81.49	87.61	83.82
87.6114	81.08	87.61	81.32	87.61	81.44	87.61	81.48	88.72	83.82
88.7225	81	88.72	81.24	88.72	81.39	88.72	81.46	89.83	83.82
89.8336	80.93	89.83	81.17	89.83	81.34	89.83	81.43	90	83.82
90.0003	80.92	90	81.16	90	81.33	90	81.42	90	83.82
90.0003	80.92	90	81.16	90	81.33	90	81.42	90.56	83.82
90.5558	82.22	90.56	82.45	90.56	82.64	90.56	82.75	91.11	83.82
91.1114	82.35	91.11	82.58	91.11	82.78	91.11	82.96	91.67	83.82
91.6669	82.43	91.67	82.67	91.67	82.9	91.67	83.18	92.5	83.82
92.5003	82.53	92.5	82.78	92.5	83.07	92.5	83.57	93	83.82
93.0003	82.58	93	82.84	93	83.18	93	83.83	93	83.82
93.0003	82.58	93	82.84	93	83.18	93	83.83	93.56	83.82
93.5558	81.25	93.56	81.53	93.56	81.93	93.56	82.73	94.11	83.82
94.1114	81.16	94.11	81.45	94.11	81.92	94.11	82.81	94.67	83.82
94.6669	81.1	94.67	81.41	94.67	81.93	94.67	82.86	95.5	83.82
95.5003	81.04	95.5	81.38	95.5	81.95	95.5	82.85	96.61	83.82
96.6114	80.99	96.61	81.35	96.61	81.93	96.61	82.73	97.72	83.82
97.7225	80.95	97.72	81.31	97.72	81.89	97.72	82.54	98.83	83.82
98.8336	80.92	98.83	81.27	98.83	81.81	98.83	82.34	99	83.82
99.0003	80.91	99	81.27	99	81.8	99	82.31	99	83.82
99.0003	80.91	99	81.27	99	81.8	99	82.31	99.56	83.82
99.5558	82.22	99.56	82.58	99.56	83.2	99.56	84.68	100.11	83.82
100.111	82.37	100.11	82.76	100.11	83.56	100.11	86.09	100.67	83.82
100.667	82.49	100.67	82.94	100.67	83.96	100.67	87.32	101.5	83.82
101.5	82.67	101.5	83.22	101.5	84.59	101.5	88.78	102	83.82
102	82.77	102	83.39	102	84.97	102	89.55	102	83.82
102	82.77	102	83.39	102	84.97	102	89.55	102.56	83.82
102.556	81.53	102.56	82.22	102.56	83.89	102.56	87.66	103.11	83.82
103.111	81.5	103.11	82.22	103.11	83.86	103.11	86.69	103.67	83.82
103.667	81.49	103.67	82.22	103.67	83.76	103.67	85.85	104.5	83.82
104.5	81.48	104.5	82.19	104.5	83.53	104.5	84.92	105.61	83.82
105.611	81.46	105.61	82.11	105.61	83.21	105.61	84.02	106.72	83.82
106.722	81.43	106.72	82.01	106.72	82.9	106.72	83.34	107.83	83.82
107.834	81.38	107.83	81.9	107.83	82.61	107.83	82.81	108	83.82
108	81.37	108	81.88	108	82.57	108	82.73	108	83.82

## Sheet: Fig 9b
Pore pressure at a fracture length of 250 m
Time	Pore pressure	Time	Pore pressure	Time	Pore pressure	Time	Pore pressure	Time	Critical pore pressure
h	MPa	h	MPa	h	MPa	h	MPa	h	MPa
	1#		2#		3#		4#
0	75	0	75	0	75	0	75	0	83.82
0	75	0	75	0	75	0	75	0	83.82
0.56	76.47	0.56	76.47	0.56	76.47	0.56	76.47	0.56	83.82
1.11	76.62	1.11	76.62	1.11	76.62	1.11	76.62	1.11	83.82
1.67	76.74	1.67	76.73	1.67	76.72	1.67	76.72	1.67	83.82
2.5	76.9	2.5	76.86	2.5	76.85	2.5	76.85	2.5	83.82
3	77	3	76.94	3	76.92	3	76.92	3	83.82
3	77	3	76.94	3	76.92	3	76.92	3	83.82
3.56	75.69	3.56	75.6	3.56	75.57	3.56	75.57	3.56	83.82
4.11	75.67	4.11	75.54	4.11	75.49	4.11	75.48	4.11	83.82
4.67	75.69	4.67	75.51	4.67	75.45	4.67	75.44	4.67	83.82
5.5	75.75	5.5	75.51	5.5	75.42	5.5	75.39	5.5	83.82
6.61	75.83	6.61	75.54	6.61	75.4	6.61	75.36	6.75	83.82
7.72	75.91	7.72	75.58	7.72	75.41	7.72	75.35	8.14	83.82
8.83	75.97	8.83	75.62	8.83	75.41	8.83	75.35	9	83.82
9	75.97	9	75.62	9	75.42	9	75.34	9	83.82
9	75.97	9	75.62	9	75.42	9	75.34	9.56	83.82
9.56	77.39	9.56	77.01	9.56	76.79	9.56	76.71	10.11	83.82
10.11	77.64	10.11	77.19	10.11	76.95	10.11	76.86	10.67	83.82
10.67	77.91	10.67	77.35	10.67	77.07	10.67	76.97	11.5	83.82
11.5	78.38	11.5	77.58	11.5	77.23	11.5	77.11	12	83.82
12	78.69	12	77.73	12	77.33	12	77.19	12	83.82
12	78.69	12	77.73	12	77.33	12	77.19	12.56	83.82
12.56	77.65	12.56	76.53	12.56	76.05	12.56	75.89	13.11	83.82
13.11	77.79	13.11	76.56	13.11	76.01	13.11	75.83	13.67	83.82
13.67	77.9	13.67	76.62	13.67	76.01	13.67	75.8	14.5	83.82
14.5	77.96	14.5	76.7	14.5	76.03	14.5	75.79	15.61	83.82
15.61	77.94	15.61	76.78	15.61	76.07	15.61	75.8	16.72	83.82
16.72	77.86	16.72	76.81	16.72	76.11	16.72	75.82	17.83	83.82
17.83	77.74	17.83	76.82	17.83	76.14	17.83	75.84	18	83.82
18	77.73	18	76.83	18	76.14	18	75.84	18	83.82
18	77.73	18	76.83	18	76.14	18	75.84	18.56	83.82
18.56	80.25	18.56	78.3	18.56	77.53	18.56	77.21	19.11	83.82
19.11	81.79	19.11	78.72	19.11	77.75	19.11	77.39	19.67	83.82
19.67	83.12	19.67	79.18	19.67	77.96	19.67	77.54	20.5	83.82
20.5	84.72	20.5	79.9	20.5	78.3	20.5	77.76	21	83.82
21	85.56	21	80.33	21	78.51	21	77.89	21	83.82
21	85.56	21	80.33	21	78.51	21	77.89	21.56	83.82
21.56	83.75	21.56	79.3	21.56	77.37	21.56	76.68	22.11	83.82
22.11	82.84	22.11	79.33	22.11	77.41	22.11	76.68	22.67	83.82
22.67	82.07	22.67	79.28	22.67	77.46	22.67	76.7	23.5	83.82
23.5	81.21	23.5	79.13	23.5	77.49	23.5	76.74	24.61	83.82
24.61	80.41	24.61	78.9	24.61	77.48	24.61	76.79	25.72	83.82
25.72	79.81	25.72	78.67	25.72	77.46	25.72	76.81	26.83	83.82
26.83	79.36	26.83	78.47	26.83	77.42	26.83	76.83	27	83.82
27	79.3	27	78.44	27	77.41	27	76.83	27	83.82
27	79.3	27	78.44	27	77.41	27	76.83	27.56	83.82
27.56	80.54	27.56	79.74	27.56	78.78	27.56	78.23	28.11	83.82
28.11	80.58	28.11	79.82	28.11	78.92	28.11	78.38	28.67	83.82
28.67	80.6	28.67	79.87	28.67	79.01	28.67	78.5	29.5	83.82
29.5	80.63	29.5	79.94	29.5	79.12	29.5	78.63	30	83.82
30	80.64	30	79.99	30	79.19	30	78.7	30	83.82
30	80.64	30	79.99	30	79.19	30	78.7	30.56	83.82
30.56	79.29	30.56	78.68	30.56	77.89	30.56	77.41	31.11	83.82
31.11	79.17	31.11	78.6	31.11	77.81	31.11	77.33	31.67	83.82
31.67	79.09	31.67	78.56	31.67	77.78	31.67	77.29	32.5	83.82
32.5	79.01	32.5	78.53	32.5	77.76	32.5	77.26	33.61	83.82
33.61	78.94	33.61	78.51	33.61	77.75	33.61	77.24	34.72	83.82
34.72	78.89	34.72	78.49	34.72	77.75	34.72	77.23	35.83	83.82
35.83	78.84	35.83	78.47	35.83	77.76	35.83	77.24	36	83.82
36	78.83	36	78.46	36	77.76	36	77.24	36	83.82
36	78.83	36	78.46	36	77.76	36	77.24	36.56	83.82
36.56	80.13	36.56	79.79	36.56	79.08	36.56	78.56	37.11	83.82
37.11	80.27	37.11	79.98	37.11	79.24	37.11	78.71	37.67	83.82
37.67	80.38	37.67	80.18	37.67	79.39	37.67	78.84	38.5	83.82
38.5	80.56	38.5	80.52	38.5	79.62	38.5	79	39	83.82
39	80.68	39	80.74	39	79.76	39	79.09	39	83.82
39	80.68	39	80.74	39	79.76	39	79.09	39.56	83.82
39.56	79.46	39.56	79.62	39.56	78.58	39.56	77.86	40.11	83.82
40.11	79.46	40.11	79.67	40.11	78.6	40.11	77.82	40.67	83.82
40.67	79.48	40.67	79.69	40.67	78.63	40.67	77.82	41.5	83.82
41.5	79.51	41.5	79.68	41.5	78.68	41.5	77.84	42.61	83.82
42.61	79.52	42.61	79.61	42.61	78.7	42.61	77.88	43.72	83.82
43.72	79.5	43.72	79.5	43.72	78.68	43.72	77.91	44.83	83.82
44.83	79.46	44.83	79.38	44.83	78.65	44.83	77.92	45	83.82
45	79.45	45	79.37	45	78.65	45	77.93	45	83.82
45	79.45	45	79.37	45	78.65	45	77.93	45.56	83.82
45.56	80.91	45.56	81.77	45.56	80.12	45.56	79.31	46.11	83.82
46.11	81.34	46.11	83.12	46.11	80.56	46.11	79.57	46.67	83.82
46.67	81.81	46.67	84.23	46.67	81.05	46.67	79.82	47.5	83.82
47.5	82.54	47.5	85.52	47.5	81.82	47.5	80.23	48	83.82
48	82.97	48	86.18	48	82.27	48	80.48	48	83.82
48	82.97	48	86.18	48	82.27	48	80.48	48.56	83.82
48.56	81.93	48.56	84.3	48.56	81.25	48.56	79.37	49.11	83.82
49.11	81.93	49.11	83.43	49.11	81.25	49.11	79.42	49.67	83.82
49.67	81.86	49.67	82.75	49.67	81.17	49.67	79.46	50.5	83.82
50.5	81.68	50.5	82.06	50.5	80.97	50.5	79.48	51.61	83.82
51.61	81.41	51.61	81.44	51.61	80.68	51.61	79.46	52.72	83.82
52.72	81.15	52.72	80.98	52.72	80.42	52.72	79.4	53.83	83.82
53.83	80.9	53.83	80.63	53.83	80.18	53.83	79.32	54	83.82
54	80.86	54	80.58	54	80.14	54	79.31	54	83.82
54	80.86	54	80.58	54	80.14	54	79.31	54.56	83.82
54.56	82.13	54.56	81.85	54.56	81.41	54.56	80.65	55.11	83.82
55.11	82.19	55.11	81.93	55.11	81.48	55.11	80.77	55.67	83.82
55.67	82.22	55.67	81.99	55.67	81.53	55.67	80.85	56.5	83.82
56.5	82.24	56.5	82.05	56.5	81.6	56.5	80.94	57	83.82
57	82.25	57	82.08	57	81.64	57	80.98	57	83.82
57	82.25	57	82.08	57	81.64	57	80.98	57.56	83.82
57.56	80.9	57.56	80.75	57.56	80.32	57.56	79.67	58.11	83.82
58.11	80.77	58.11	80.65	58.11	80.24	58.11	79.59	58.67	83.82
58.67	80.68	58.67	80.58	58.67	80.2	58.67	79.54	59.5	83.82
59.5	80.57	59.5	80.51	59.5	80.16	59.5	79.5	60.61	83.82
60.61	80.47	60.61	80.44	60.61	80.13	60.61	79.47	61.72	83.82
61.72	80.38	61.72	80.38	61.72	80.1	61.72	79.46	62.83	83.82
62.83	80.31	62.83	80.33	62.83	80.06	62.83	79.46	63	83.82
63	80.3	63	80.32	63	80.06	63	79.45	63	83.82
63	80.3	63	80.32	63	80.06	63	79.45	63.56	83.82
63.56	81.57	63.56	81.6	63.56	81.36	63.56	80.76	64.11	83.82
64.11	81.7	64.11	81.74	64.11	81.55	64.11	80.92	64.67	83.82
64.67	81.78	64.67	81.86	64.67	81.74	64.67	81.05	65.5	83.82
65.5	81.9	65.5	82.04	65.5	82.07	65.5	81.25	66	83.82
66	81.96	66	82.16	66	82.27	66	81.37	66	83.82
66	81.96	66	82.16	66	82.27	66	81.37	66.56	83.82
66.56	80.69	66.56	80.96	66.56	81.15	66.56	80.17	67.11	83.82
67.11	80.63	67.11	80.95	67.11	81.18	67.11	80.18	67.67	83.82
67.67	80.6	67.67	80.96	67.67	81.2	67.67	80.21	68.5	83.82
68.5	80.58	68.5	80.96	68.5	81.17	68.5	80.25	69.61	83.82
69.61	80.55	69.61	80.93	69.61	81.08	69.61	80.28	70.72	83.82
70.72	80.53	70.72	80.88	70.72	80.95	70.72	80.28	71.83	83.82
71.83	80.49	71.83	80.8	71.83	80.82	71.83	80.25	72	83.82
72	80.49	72	80.79	72	80.8	72	80.24	72	83.82
72	80.49	72	80.79	72	80.8	72	80.24	72.56	83.82
72.56	81.83	72.56	82.22	72.56	83.15	72.56	81.69	73.11	83.82
73.11	82.06	73.11	82.64	73.11	84.46	73.11	82.12	73.67	83.82
73.67	82.29	73.67	83.1	73.67	85.55	73.67	82.58	74.5	83.82
74.5	82.65	74.5	83.82	74.5	86.8	74.5	83.3	75	83.82
75	82.88	75	84.25	75	87.45	75	83.73	75	83.82
75	82.88	75	84.25	75	87.45	75	83.73	75.56	83.82
75.56	81.74	75.56	83.2	75.56	85.55	75.56	82.69	76.11	83.82
76.11	81.76	76.11	83.17	76.11	84.66	76.11	82.69	76.67	83.82
76.67	81.77	76.67	83.07	76.67	83.96	76.67	82.61	77.5	83.82
77.5	81.76	77.5	82.83	77.5	83.25	77.5	82.43	78.61	83.82
78.61	81.68	78.61	82.5	78.61	82.6	78.61	82.15	79.72	83.82
79.72	81.58	79.72	82.19	79.72	82.12	79.72	81.88	80.83	83.82
80.83	81.46	80.83	81.91	80.83	81.75	80.83	81.63	81	83.82
81	81.44	81	81.87	81	81.69	81	81.59	81	83.82
81	81.44	81	81.87	81	81.69	81	81.59	81.56	83.82
81.56	82.8	81.56	83.18	81.56	83.02	81.56	82.91	82.11	83.82
82.11	82.91	82.11	83.24	82.11	83.12	82.11	82.98	82.67	83.82
82.67	82.97	82.67	83.27	82.67	83.18	82.67	83.02	83.5	83.82
83.5	83.03	83.5	83.3	83.5	83.25	83.5	83.09	84	83.82
84	83.06	84	83.32	84	83.29	84	83.13	84	83.82
84	83.06	84	83.32	84	83.29	84	83.13	84.56	83.82
84.56	81.66	84.56	81.91	84.56	81.91	84.56	81.77	85.11	83.82
85.11	81.53	85.11	81.78	85.11	81.8	85.11	81.69	85.67	83.82
85.67	81.45	85.67	81.68	85.67	81.73	85.67	81.65	86.5	83.82
86.5	81.35	86.5	81.58	86.5	81.66	86.5	81.63	87.61	83.82
87.61	81.24	87.61	81.48	87.61	81.59	87.61	81.62	88.72	83.82
88.72	81.16	88.72	81.4	88.72	81.54	88.72	81.6	89.83	83.82
89.83	81.09	89.83	81.32	89.83	81.49	89.83	81.56	90	83.82
90	81.08	90	81.31	90	81.48	90	81.56	90	83.82
90	81.08	90	81.31	90	81.48	90	81.56	90.56	83.82
90.56	82.37	90.56	82.61	90.56	82.78	90.56	82.88	91.11	83.82
91.11	82.49	91.11	82.73	91.11	82.92	91.11	83.09	91.67	83.82
91.67	82.58	91.67	82.82	91.67	83.04	91.67	83.3	92.5	83.82
92.5	82.67	92.5	82.92	92.5	83.21	92.5	83.7	93	83.82
93	82.72	93	82.98	93	83.32	93	83.95	93	83.82
93	82.72	93	82.98	93	83.32	93	83.95	93.56	83.82
93.56	81.39	93.56	81.67	93.56	82.07	93.56	82.85	94.11	83.82
94.11	81.3	94.11	81.6	94.11	82.05	94.11	82.93	94.67	83.82
94.67	81.24	94.67	81.55	94.67	82.06	94.67	82.98	95.5	83.82
95.5	81.18	95.5	81.52	95.5	82.07	95.5	82.97	96.61	83.82
96.61	81.13	96.61	81.48	96.61	82.06	96.61	82.84	97.72	83.82
97.72	81.09	97.72	81.45	97.72	82.01	97.72	82.66	98.83	83.82
98.83	81.05	98.83	81.41	98.83	81.93	98.83	82.45	99	83.82
99	81.04	99	81.4	99	81.92	99	82.42	99	83.82
99	81.04	99	81.4	99	81.92	99	82.42	99.56	83.82
99.56	82.34	99.56	82.71	99.56	83.31	99.56	84.78	100.11	83.82
100.11	82.5	100.11	82.89	100.11	83.67	100.11	86.19	100.67	83.82
100.67	82.62	100.67	83.07	100.67	84.08	100.67	87.42	101.5	83.82
101.5	82.79	101.5	83.35	101.5	84.7	101.5	88.88	102	83.82
102	82.89	102	83.52	102	85.08	102	89.64	102	83.82
102	82.89	102	83.52	102	85.08	102	89.64	102.56	83.82
102.56	81.65	102.56	82.34	102.56	83.99	102.56	87.76	103.11	83.82
103.11	81.62	103.11	82.34	103.11	83.96	103.11	86.78	103.67	83.82
103.67	81.61	103.67	82.34	103.67	83.86	103.67	85.94	104.5	83.82
104.5	81.6	104.5	82.31	104.5	83.63	104.5	85	105.61	83.82
105.61	81.58	105.61	82.23	105.61	83.3	105.61	84.1	106.72	83.82
106.72	81.54	106.72	82.12	106.72	82.99	106.72	83.42	107.83	83.82
107.83	81.49	107.83	82.01	107.83	82.71	107.83	82.89	108	83.82
108	81.48	108	81.99	108	82.66	108	82.81	108	83.82
