# Supplementary material for: Investigating the causes of casing deformation induced by faults and natural fractures in shale gas platform wells
Source: PLoS One. 2025 Oct 27;20(10):e0334353. doi: 10.1371/journal.pone.0334353 (PMC12558533; doi:10.1371/journal.pone.0334353)
Supplement: S4 File — (XLSX) [file pone.0334353.s004.xlsx]

## Sheet: Fig 10
Pore pressure when the fracture length is 300m and connects wells 2 and 3
Time	Pore pressure	Time	Pore pressure	Time	Pore pressure	Time	Pore pressure	Time	Critical pore pressure
h	MPa	h	MPa	h	MPa	h	MPa	h	MPa
	1#		2#		3#		4#
0	75	0	75	0	75	0	75	0	83.82
0	75	0	75	0	75	0	75	0	83.82
0.56	76.47	0.56	76.47	0.56	76.47	0.56	76.47	0.56	83.82
1.11	76.62	1.11	76.62	1.11	76.62	1.11	76.62	1.11	83.82
1.67	76.74	1.67	76.73	1.67	76.73	1.67	76.73	1.67	83.82
2.5	76.91	2.5	76.87	2.5	76.86	2.5	76.86	2.5	83.82
3	77	3	76.94	3	76.93	3	76.92	3	83.82
3	77	3	76.94	3	76.93	3	76.92	3	83.82
3.56	75.69	3.56	75.6	3.56	75.57	3.56	75.57	3.56	83.82
4.11	75.67	4.11	75.54	4.11	75.49	4.11	75.48	4.11	83.82
4.67	75.69	4.67	75.51	4.67	75.45	4.67	75.44	4.67	83.82
5.5	75.75	5.5	75.51	5.5	75.42	5.5	75.39	5.5	83.82
6.61	75.84	6.61	75.54	6.61	75.41	6.61	75.37	6.75	83.82
7.72	75.91	7.72	75.58	7.72	75.41	7.72	75.35	8.14	83.82
8.83	75.97	8.83	75.62	8.83	75.42	8.83	75.35	9	83.82
9	75.98	9	75.62	9	75.42	9	75.35	9	83.82
9	75.98	9	75.62	9	75.42	9	75.35	9.56	83.82
9.56	77.39	9.56	77.01	9.56	76.79	9.56	76.71	10.11	83.82
10.11	77.64	10.11	77.19	10.11	76.95	10.11	76.87	10.67	83.82
10.67	77.91	10.67	77.35	10.67	77.08	10.67	76.98	11.5	83.82
11.5	78.39	11.5	77.59	11.5	77.24	11.5	77.12	12	83.82
12	78.7	12	77.74	12	77.33	12	77.19	12	83.82
12	78.7	12	77.74	12	77.33	12	77.19	12.56	83.82
12.56	77.65	12.56	76.53	12.56	76.06	12.56	75.9	13.11	83.82
13.11	77.79	13.11	76.56	13.11	76.02	13.11	75.83	13.67	83.82
13.67	77.9	13.67	76.62	13.67	76.01	13.67	75.8	14.5	83.82
14.5	77.97	14.5	76.7	14.5	76.03	14.5	75.79	15.61	83.82
15.61	77.94	15.61	76.78	15.61	76.08	15.61	75.8	16.72	83.82
16.72	77.86	16.72	76.81	16.72	76.11	16.72	75.82	17.83	83.82
17.83	77.74	17.83	76.82	17.83	76.15	17.83	75.84	18	83.82
18	77.73	18	76.82	18	76.15	18	75.85	18	83.82
18	77.73	18	76.82	18	76.15	18	75.85	18.56	83.82
18.56	80.25	18.56	78.3	18.56	77.53	18.56	77.21	19.11	83.82
19.11	81.79	19.11	78.72	19.11	77.75	19.11	77.39	19.67	83.82
19.67	83.12	19.67	79.18	19.67	77.97	19.67	77.54	20.5	83.82
20.5	84.72	20.5	79.9	20.5	78.31	20.5	77.76	21	83.82
21	85.55	21	80.32	21	78.52	21	77.89	21	83.82
21	85.55	21	80.32	21	78.52	21	77.89	21.56	83.82
21.56	83.73	21.56	79.3	21.56	77.38	21.56	76.68	22.11	83.82
22.11	82.83	22.11	79.32	22.11	77.42	22.11	76.68	22.67	83.82
22.67	82.06	22.67	79.27	22.67	77.46	22.67	76.71	23.5	83.82
23.5	81.21	23.5	79.12	23.5	77.49	23.5	76.75	24.61	83.82
24.61	80.4	24.61	78.89	24.61	77.49	24.61	76.79	25.72	83.82
25.72	79.81	25.72	78.66	25.72	77.47	25.72	76.82	26.83	83.82
26.83	79.36	26.83	78.46	26.83	77.43	26.83	76.84	27	83.82
27	79.29	27	78.43	27	77.42	27	76.84	27	83.82
27	79.29	27	78.43	27	77.42	27	76.84	27.56	83.82
27.56	80.54	27.56	79.73	27.56	78.79	27.56	78.24	28.11	83.82
28.11	80.58	28.11	79.82	28.11	78.93	28.11	78.39	28.67	83.82
28.67	80.6	28.67	79.87	28.67	79.02	28.67	78.51	29.5	83.82
29.5	80.62	29.5	79.94	29.5	79.14	29.5	78.64	30	83.82
30	80.64	30	79.98	30	79.2	30	78.71	30	83.82
30	80.64	30	79.98	30	79.2	30	78.71	30.56	83.82
30.56	79.29	30.56	78.67	30.56	77.9	30.56	77.41	31.11	83.82
31.11	79.17	31.11	78.59	31.11	77.83	31.11	77.34	31.67	83.82
31.67	79.09	31.67	78.55	31.67	77.79	31.67	77.3	32.5	83.82
32.5	79.01	32.5	78.53	32.5	77.77	32.5	77.27	33.61	83.82
33.61	78.93	33.61	78.51	33.61	77.77	33.61	77.25	34.72	83.82
34.72	78.88	34.72	78.48	34.72	77.77	34.72	77.25	35.83	83.82
35.83	78.83	35.83	78.46	35.83	77.78	35.83	77.25	36	83.82
36	78.82	36	78.46	36	77.78	36	77.25	36	83.82
36	78.82	36	78.46	36	77.78	36	77.25	36.56	83.82
36.56	80.12	36.56	79.78	36.56	79.1	36.56	78.57	37.11	83.82
37.11	80.26	37.11	79.97	37.11	79.27	37.11	78.73	37.67	83.82
37.67	80.38	37.67	80.18	37.67	79.42	37.67	78.86	38.5	83.82
38.5	80.56	38.5	80.51	38.5	79.66	38.5	79.02	39	83.82
39	80.67	39	80.73	39	79.81	39	79.12	39	83.82
39	80.67	39	80.73	39	79.81	39	79.12	39.56	83.82
39.56	79.46	39.56	79.61	39.56	78.63	39.56	77.89	40.11	83.82
40.11	79.45	40.11	79.65	40.11	78.66	40.11	77.86	40.67	83.82
40.67	79.46	40.67	79.68	40.67	78.69	40.67	77.86	41.5	83.82
41.5	79.49	41.5	79.67	41.5	78.74	41.5	77.88	42.61	83.82
42.61	79.51	42.61	79.6	42.61	78.75	42.61	77.92	43.72	83.82
43.72	79.49	43.72	79.49	43.72	78.74	43.72	77.95	44.83	83.82
44.83	79.45	44.83	79.38	44.83	78.7	44.83	77.96	45	83.82
45	79.44	45	79.36	45	78.69	45	77.97	45	83.82
45	79.44	45	79.36	45	78.69	45	77.97	45.56	83.82
45.56	81.67	45.56	82.78	45.56	81.04	45.56	80.11	46.11	83.82
46.11	82.27	46.11	84.65	46.11	81.87	46.11	80.51	46.67	83.82
46.67	82.9	46.67	86.24	46.67	82.79	46.67	80.91	47.5	83.82
47.5	83.9	47.5	88.08	47.5	84.17	47.5	81.56	48	83.82
48	84.49	48	89.03	48	84.96	48	81.98	48	83.82
48	84.49	48	89.03	48	84.96	48	81.98	48.56	83.82
48.56	82.81	48.56	86.34	48.56	83.34	48.56	80.25	49.11	83.82
49.11	82.8	49.11	85.15	49.11	83.22	49.11	80.33	49.67	83.82
49.67	82.71	49.67	84.17	49.67	82.94	49.67	80.4	50.5	83.82
50.5	82.47	50.5	83.13	50.5	82.42	50.5	80.41	51.61	83.82
51.61	82.1	51.61	82.22	51.61	81.79	51.61	80.32	52.72	83.82
52.72	81.75	52.72	81.57	52.72	81.27	52.72	80.17	53.83	83.82
53.83	81.42	53.83	81.08	53.83	80.84	53.83	80.01	54	83.82
54	81.37	54	81.01	54	80.78	54	79.98	54	83.82
54	81.37	54	81.01	54	80.78	54	79.98	54.56	83.82
54.56	82.61	54.56	82.26	54.56	82	54.56	81.29	55.11	83.82
55.11	82.66	55.11	82.34	55.11	82.04	55.11	81.39	55.67	83.82
55.67	82.67	55.67	82.4	55.67	82.06	55.67	81.44	56.5	83.82
56.5	82.68	56.5	82.46	56.5	82.11	56.5	81.5	57	83.82
57	82.68	57	82.5	57	82.14	57	81.53	57	83.82
57	82.68	57	82.5	57	82.14	57	81.53	57.56	83.82
57.56	81.31	57.56	81.17	57.56	80.82	57.56	80.2	58.11	83.82
58.11	81.18	58.11	81.06	58.11	80.73	58.11	80.1	58.67	83.82
58.67	81.08	58.67	80.99	58.67	80.68	58.67	80.04	59.5	83.82
59.5	80.97	59.5	80.92	59.5	80.63	59.5	79.99	60.61	83.82
60.61	80.85	60.61	80.85	60.61	80.59	60.61	79.94	61.72	83.82
61.72	80.76	61.72	80.79	61.72	80.54	61.72	79.92	62.83	83.82
62.83	80.68	62.83	80.73	62.83	80.5	62.83	79.9	63	83.82
63	80.67	63	80.72	63	80.49	63	79.89	63	83.82
63	80.67	63	80.72	63	80.49	63	79.89	63.56	83.82
63.56	81.94	63.56	81.99	63.56	81.78	63.56	81.18	64.11	83.82
64.11	82.06	64.11	82.13	64.11	81.96	64.11	81.34	64.67	83.82
64.67	82.15	64.67	82.25	64.67	82.15	64.67	81.46	65.5	83.82
65.5	82.26	65.5	82.44	65.5	82.46	65.5	81.65	66	83.82
66	82.32	66	82.57	66	82.66	66	81.77	66	83.82
66	82.32	66	82.57	66	82.66	66	81.77	66.56	83.82
66.56	81.05	66.56	81.36	66.56	81.53	66.56	80.57	67.11	83.82
67.11	80.99	67.11	81.35	67.11	81.55	67.11	80.56	67.67	83.82
67.67	80.96	67.67	81.36	67.67	81.57	67.67	80.58	68.5	83.82
68.5	80.93	68.5	81.36	68.5	81.53	68.5	80.62	69.61	83.82
69.61	80.9	69.61	81.32	69.61	81.43	69.61	80.64	70.72	83.82
70.72	80.87	70.72	81.24	70.72	81.29	70.72	80.62	71.83	83.82
71.83	80.83	71.83	81.15	71.83	81.15	71.83	80.58	72	83.82
72	80.82	72	81.14	72	81.13	72	80.58	72	83.82
72	80.82	72	81.14	72	81.13	72	80.58	72.56	83.82
72.56	82.88	72.56	83.41	72.56	84.45	72.56	82.76	73.11	83.82
73.11	83.25	73.11	84.2	73.11	86.25	73.11	83.34	73.67	83.82
73.67	83.61	73.67	85.07	73.67	87.78	73.67	83.96	74.5	83.82
74.5	84.21	74.5	86.37	74.5	89.55	74.5	84.92	75	83.82
75	84.59	75	87.12	75	90.47	75	85.5	75	83.82
75	84.59	75	87.12	75	90.47	75	85.5	75.56	83.82
75.56	82.83	75.56	85.45	75.56	87.74	75.56	83.81	76.11	83.82
76.11	82.87	76.11	85.29	76.11	86.52	76.11	83.78	76.67	83.82
76.67	82.9	76.67	84.97	76.67	85.51	76.67	83.67	77.5	83.82
77.5	82.86	77.5	84.4	77.5	84.44	77.5	83.41	78.61	83.82
78.61	82.69	78.61	83.7	78.61	83.48	78.61	83.02	79.72	83.82
79.72	82.48	79.72	83.12	79.72	82.79	79.72	82.64	80.83	83.82
80.83	82.26	80.83	82.64	80.83	82.26	80.83	82.28	81	83.82
81	82.22	81	82.57	81	82.19	81	82.23	81	83.82
81	82.22	81	82.57	81	82.19	81	82.23	81.56	83.82
81.56	83.58	81.56	83.83	81.56	83.5	81.56	83.54	82.11	83.82
82.11	83.66	82.11	83.86	82.11	83.6	82.11	83.6	82.67	83.82
82.67	83.69	82.67	83.87	82.67	83.68	82.67	83.62	83.5	83.82
83.5	83.71	83.5	83.89	83.5	83.76	83.5	83.66	84	83.82
84	83.72	84	83.89	84	83.8	84	83.7	84	83.82
84	83.72	84	83.89	84	83.8	84	83.7	84.56	83.82
84.56	82.31	84.56	82.49	84.56	82.42	84.56	82.32	85.11	83.82
85.11	82.17	85.11	82.35	85.11	82.31	85.11	82.24	85.67	83.82
85.67	82.07	85.67	82.26	85.67	82.25	85.67	82.19	86.5	83.82
86.5	81.96	86.5	82.15	86.5	82.18	86.5	82.17	87.61	83.82
87.61	81.84	87.61	82.04	87.61	82.11	87.61	82.14	88.72	83.82
88.72	81.74	88.72	81.95	88.72	82.06	88.72	82.11	89.83	83.82
89.83	81.65	89.83	81.87	89.83	82	89.83	82.06	90	83.82
90	81.64	90	81.86	90	81.99	90	82.06	90	83.82
90	81.64	90	81.86	90	81.99	90	82.06	90.56	83.82
90.56	82.92	90.56	83.15	90.56	83.29	90.56	83.38	91.11	83.82
91.11	83.04	91.11	83.27	91.11	83.43	91.11	83.57	91.67	83.82
91.67	83.12	91.67	83.35	91.67	83.54	91.67	83.79	92.5	83.82
92.5	83.2	92.5	83.45	92.5	83.71	92.5	84.17	93	83.82
93	83.25	93	83.51	93	83.81	93	84.42	93	83.82
93	83.25	93	83.51	93	83.81	93	84.42	93.56	83.82
93.56	81.92	93.56	82.19	93.56	82.56	93.56	83.32	94.11	83.82
94.11	81.82	94.11	82.11	94.11	82.54	94.11	83.39	94.67	83.82
94.67	81.76	94.67	82.07	94.67	82.55	94.67	83.44	95.5	83.82
95.5	81.69	95.5	82.03	95.5	82.55	95.5	83.42	96.61	83.82
96.61	81.63	96.61	81.98	96.61	82.53	96.61	83.28	97.72	83.82
97.72	81.58	97.72	81.94	97.72	82.47	97.72	83.09	98.83	83.82
98.83	81.54	98.83	81.89	98.83	82.39	98.83	82.87	99	83.82
99	81.53	99	81.88	99	82.37	99	82.84	99	83.82
99	81.53	99	81.88	99	82.37	99	82.84	99.56	83.82
99.56	82.82	99.56	83.19	99.56	83.76	99.56	85.19	100.11	83.82
100.11	82.97	100.11	83.37	100.11	84.11	100.11	86.59	100.67	83.82
100.67	83.09	100.67	83.54	100.67	84.51	100.67	87.8	101.5	83.82
101.5	83.26	101.5	83.81	101.5	85.13	101.5	89.25	102	83.82
102	83.36	102	83.98	102	85.5	102	90.01	102	83.82
102	83.36	102	83.98	102	85.5	102	90.01	102.56	83.82
102.56	82.11	102.56	82.79	102.56	84.41	102.56	88.11	103.11	83.82
103.11	82.07	103.11	82.79	103.11	84.37	103.11	87.13	103.67	83.82
103.67	82.06	103.67	82.79	103.67	84.26	103.67	86.29	104.5	83.82
104.5	82.04	104.5	82.75	104.5	84.03	104.5	85.34	105.61	83.82
105.61	82.02	105.61	82.66	105.61	83.69	105.61	84.43	106.72	83.82
106.72	81.97	106.72	82.55	106.72	83.37	106.72	83.74	107.83	83.82
107.83	81.92	107.83	82.43	107.83	83.07	107.83	83.2	108	83.82
108	81.91	108	82.41	108	83.03	108	83.12	108	83.82
