# Supplementary material for: Investigating the causes of casing deformation induced by faults and natural fractures in shale gas platform wells
Source: PLoS One. 2025 Oct 27;20(10):e0334353. doi: 10.1371/journal.pone.0334353 (PMC12558533; doi:10.1371/journal.pone.0334353)
Supplement: S5 File — (XLSX) [file pone.0334353.s005.xlsx]

## Sheet: Fig 11a
Pore pressure when the fracture length is 300m and connects wells 2 and 3
Time	Pore pressure	Time	Pore pressure	Time	Pore pressure	Time	Pore pressure	Time	Critical pore pressure
h	MPa	h	MPa	h	MPa	h	MPa	h	MPa
	1#		2#		3#		4#
0	75	0	75	0	75	0	75	0	83.82
0	75	0	75	0	75	0	75	0	83.82
0.56	76.47	0.56	76.47	0.56	76.47	0.56	76.47	0.56	83.82
1.11	76.62	1.11	76.62	1.11	76.62	1.11	76.62	1.11	83.82
1.67	76.74	1.67	76.73	1.67	76.72	1.67	76.72	1.67	83.82
2.5	76.9	2.5	76.86	2.5	76.85	2.5	76.85	2.5	83.82
3	77	3	76.94	3	76.92	3	76.92	3	83.82
3	77	3	76.94	3	76.92	3	76.92	3	83.82
3.56	75.69	3.56	75.6	3.56	75.57	3.56	75.57	3.56	83.82
4.11	75.67	4.11	75.54	4.11	75.49	4.11	75.48	4.11	83.82
4.67	75.69	4.67	75.52	4.67	75.45	4.67	75.44	4.67	83.82
5.5	75.74	5.5	75.52	5.5	75.42	5.5	75.4	5.5	83.82
6.61	75.83	6.61	75.55	6.61	75.41	6.61	75.37	6.75	83.82
7.72	75.9	7.72	75.59	7.72	75.41	7.72	75.35	8.14	83.82
8.83	75.95	8.83	75.63	8.83	75.42	8.83	75.35	9	83.82
9	75.96	9	75.63	9	75.43	9	75.35	9	83.82
9	75.96	9	75.63	9	75.43	9	75.35	9.56	83.82
9.56	77.37	9.56	77.02	9.56	76.8	9.56	76.71	10.11	83.82
10.11	77.62	10.11	77.2	10.11	76.96	10.11	76.87	10.67	83.82
10.67	77.89	10.67	77.36	10.67	77.08	10.67	76.98	11.5	83.82
11.5	78.36	11.5	77.6	11.5	77.25	11.5	77.12	12	83.82
12	78.67	12	77.75	12	77.34	12	77.2	12	83.82
12	78.67	12	77.75	12	77.34	12	77.2	12.56	83.82
12.56	77.62	12.56	76.55	12.56	76.07	12.56	75.9	13.11	83.82
13.11	77.76	13.11	76.59	13.11	76.03	13.11	75.84	13.67	83.82
13.67	77.87	13.67	76.65	13.67	76.03	13.67	75.81	14.5	83.82
14.5	77.93	14.5	76.73	14.5	76.05	14.5	75.8	15.61	83.82
15.61	77.9	15.61	76.81	15.61	76.1	15.61	75.81	16.72	83.82
16.72	77.81	16.72	76.85	16.72	76.14	16.72	75.83	17.83	83.82
17.83	77.7	17.83	76.86	17.83	76.17	17.83	75.86	18	83.82
18	77.68	18	76.86	18	76.18	18	75.86	18	83.82
18	77.68	18	76.86	18	76.18	18	75.86	18.56	83.82
18.56	80.2	18.56	78.34	18.56	77.56	18.56	77.23	19.11	83.82
19.11	81.74	19.11	78.76	19.11	77.78	19.11	77.41	19.67	83.82
19.67	83.08	19.67	79.22	19.67	78	19.67	77.56	20.5	83.82
20.5	84.68	20.5	79.94	20.5	78.34	20.5	77.78	21	83.82
21	85.52	21	80.37	21	78.55	21	77.91	21	83.82
21	85.52	21	80.37	21	78.55	21	77.91	21.56	83.82
21.56	83.71	21.56	79.35	21.56	77.41	21.56	76.71	22.11	83.82
22.11	82.8	22.11	79.38	22.11	77.46	22.11	76.71	22.67	83.82
22.67	82.02	22.67	79.34	22.67	77.5	22.67	76.73	23.5	83.82
23.5	81.16	23.5	79.19	23.5	77.54	23.5	76.77	24.61	83.82
24.61	80.35	24.61	78.96	24.61	77.54	24.61	76.82	25.72	83.82
25.72	79.76	25.72	78.73	25.72	77.51	25.72	76.85	26.83	83.82
26.83	79.32	26.83	78.53	26.83	77.47	26.83	76.87	27	83.82
27	79.25	27	78.5	27	77.47	27	76.87	27	83.82
27	79.25	27	78.5	27	77.47	27	76.87	27.56	83.82
27.56	80.49	27.56	79.8	27.56	78.84	27.56	78.27	28.11	83.82
28.11	80.54	28.11	79.88	28.11	78.97	28.11	78.42	28.67	83.82
28.67	80.56	28.67	79.93	28.67	79.07	28.67	78.54	29.5	83.82
29.5	80.59	29.5	80	29.5	79.17	29.5	78.67	30	83.82
30	80.6	30	80.04	30	79.23	30	78.74	30	83.82
30	80.6	30	80.04	30	79.23	30	78.74	30.56	83.82
30.56	79.26	30.56	78.73	30.56	77.93	30.56	77.44	31.11	83.82
31.11	79.14	31.11	78.66	31.11	77.85	31.11	77.37	31.67	83.82
31.67	79.07	31.67	78.62	31.67	77.81	31.67	77.32	32.5	83.82
32.5	79	32.5	78.59	32.5	77.78	32.5	77.29	33.61	83.82
33.61	78.93	33.61	78.57	33.61	77.77	33.61	77.27	34.72	83.82
34.72	78.88	34.72	78.56	34.72	77.77	34.72	77.26	35.83	83.82
35.83	78.84	35.83	78.53	35.83	77.77	35.83	77.26	36	83.82
36	78.83	36	78.52	36	77.77	36	77.26	36	83.82
36	78.83	36	78.52	36	77.77	36	77.26	36.56	83.82
36.56	80.13	36.56	79.85	36.56	79.09	36.56	78.58	37.11	83.82
37.11	80.28	37.11	80.04	37.11	79.25	37.11	78.73	37.67	83.82
37.67	80.4	37.67	80.25	37.67	79.39	37.67	78.86	38.5	83.82
38.5	80.6	38.5	80.59	38.5	79.61	38.5	79.02	39	83.82
39	80.73	39	80.82	39	79.74	39	79.11	39	83.82
39	80.73	39	80.82	39	79.74	39	79.11	39.56	83.82
39.56	79.54	39.56	79.71	39.56	78.55	39.56	77.87	40.11	83.82
40.11	79.55	40.11	79.76	40.11	78.55	40.11	77.83	40.67	83.82
40.67	79.57	40.67	79.8	40.67	78.58	40.67	77.82	41.5	83.82
41.5	79.61	41.5	79.79	41.5	78.62	41.5	77.84	42.61	83.82
42.61	79.62	42.61	79.71	42.61	78.64	42.61	77.86	43.72	83.82
43.72	79.6	43.72	79.6	43.72	78.63	43.72	77.89	44.83	83.82
44.83	79.54	44.83	79.48	44.83	78.61	44.83	77.9	45	83.82
45	79.53	45	79.46	45	78.6	45	77.9	45	83.82
45	79.53	45	79.46	45	78.6	45	77.9	45.56	83.82
45.56	82.5	45.56	83.77	45.56	81.55	45.56	80.67	46.11	83.82
46.11	83.35	46.11	86.07	46.11	82.34	46.11	81.07	46.67	83.82
46.67	84.3	46.67	88.06	46.67	83.18	46.67	81.44	47.5	83.82
47.5	85.79	47.5	90.34	47.5	84.44	47.5	82.05	48	83.82
48	86.66	48	91.5	48	85.17	48	82.44	48	83.82
48	86.66	48	91.5	48	85.17	48	82.44	48.56	83.82
48.56	84.46	48.56	87.99	48.56	82.84	48.56	80	49.11	83.82
49.11	84.42	49.11	86.45	49.11	82.72	49.11	80.05	49.67	83.82
49.67	84.21	49.67	85.13	49.67	82.51	49.67	80.12	50.5	83.82
50.5	83.7	50.5	83.72	50.5	82.08	50.5	80.15	51.61	83.82
51.61	83	51.61	82.51	51.61	81.54	51.61	80.09	52.72	83.82
52.72	82.38	52.72	81.69	52.72	81.08	52.72	79.96	53.83	83.82
53.83	81.85	53.83	81.09	53.83	80.69	53.83	79.82	54	83.82
54	81.77	54	81.01	54	80.64	54	79.8	54	83.82
54	81.77	54	81.01	54	80.64	54	79.8	54.56	83.82
54.56	82.97	54.56	82.26	54.56	81.9	54.56	81.15	55.11	83.82
55.11	82.96	55.11	82.34	55.11	81.96	55.11	81.26	55.67	83.82
55.67	82.94	55.67	82.4	55.67	81.99	55.67	81.33	56.5	83.82
56.5	82.91	56.5	82.47	56.5	82.04	56.5	81.4	57	83.82
57	82.89	57	82.51	57	82.08	57	81.44	57	83.82
57	82.89	57	82.51	57	82.08	57	81.44	57.56	83.82
57.56	81.51	57.56	81.18	57.56	80.76	57.56	80.11	58.11	83.82
58.11	81.36	58.11	81.08	58.11	80.68	58.11	80.02	58.67	83.82
58.67	81.26	58.67	81.02	58.67	80.63	58.67	79.96	59.5	83.82
59.5	81.13	59.5	80.95	59.5	80.59	59.5	79.91	60.61	83.82
60.61	81.01	60.61	80.88	60.61	80.56	60.61	79.88	61.72	83.82
61.72	80.91	61.72	80.82	61.72	80.52	61.72	79.86	62.83	83.82
62.83	80.83	62.83	80.77	62.83	80.48	62.83	79.84	63	83.82
63	80.81	63	80.76	63	80.47	63	79.84	63	83.82
63	80.81	63	80.76	63	80.47	63	79.84	63.56	83.82
63.56	82.08	63.56	82.03	63.56	81.77	63.56	81.14	64.11	83.82
64.11	82.19	64.11	82.17	64.11	81.96	64.11	81.29	64.67	83.82
64.67	82.28	64.67	82.27	64.67	82.16	64.67	81.42	65.5	83.82
65.5	82.37	65.5	82.43	65.5	82.5	65.5	81.62	66	83.82
66	82.43	66	82.53	66	82.71	66	81.74	66	83.82
66	82.43	66	82.53	66	82.71	66	81.74	66.56	83.82
66.56	81.15	66.56	81.3	66.56	81.59	66.56	80.54	67.11	83.82
67.11	81.07	67.11	81.27	67.11	81.63	67.11	80.54	67.67	83.82
67.67	81.03	67.67	81.27	67.67	81.64	67.67	80.57	68.5	83.82
68.5	80.99	68.5	81.26	68.5	81.6	68.5	80.62	69.61	83.82
69.61	80.96	69.61	81.24	69.61	81.47	69.61	80.64	70.72	83.82
70.72	80.93	70.72	81.19	70.72	81.32	70.72	80.62	71.83	83.82
71.83	80.89	71.83	81.12	71.83	81.16	71.83	80.58	72	83.82
72	80.88	72	81.11	72	81.14	72	80.58	72	83.82
72	80.88	72	81.11	72	81.14	72	80.58	72.56	83.82
72.56	82.19	72.56	82.5	72.56	83.45	72.56	81.99	73.11	83.82
73.11	82.37	73.11	82.83	73.11	84.73	73.11	82.37	73.67	83.82
73.67	82.55	73.67	83.19	73.67	85.77	73.67	82.79	74.5	83.82
74.5	82.83	74.5	83.74	74.5	86.94	74.5	83.46	75	83.82
75	83.01	75	84.06	75	87.54	75	83.86	75	83.82
75	83.01	75	84.06	75	87.54	75	83.86	75.56	83.82
75.56	81.85	75.56	82.95	75.56	85.6	75.56	82.81	76.11	83.82
76.11	81.86	76.11	82.9	76.11	84.68	76.11	82.8	76.67	83.82
76.67	81.86	76.67	82.8	76.67	83.96	76.67	82.73	77.5	83.82
77.5	81.85	77.5	82.62	77.5	83.23	77.5	82.54	78.61	83.82
78.61	81.78	78.61	82.37	78.61	82.58	78.61	82.25	79.72	83.82
79.72	81.69	79.72	82.13	79.72	82.12	79.72	81.98	80.83	83.82
80.83	81.58	80.83	81.92	80.83	81.76	80.83	81.73	81	83.82
81	81.57	81	81.89	81	81.71	81	81.69	81	83.82
81	81.57	81	81.89	81	81.71	81	81.69	81.56	83.82
81.56	82.93	81.56	83.21	81.56	83.03	81.56	83	82.11	83.82
82.11	83.04	82.11	83.29	82.11	83.13	82.11	83.07	82.67	83.82
82.67	83.11	82.67	83.33	82.67	83.2	82.67	83.11	83.5	83.82
83.5	83.17	83.5	83.37	83.5	83.28	83.5	83.17	84	83.82
84	83.2	84	83.39	84	83.32	84	83.21	84	83.82
84	83.2	84	83.39	84	83.32	84	83.21	84.56	83.82
84.56	81.8	84.56	81.99	84.56	81.94	84.56	81.85	85.11	83.82
85.11	81.68	85.11	81.86	85.11	81.83	85.11	81.77	85.67	83.82
85.67	81.59	85.67	81.77	85.67	81.77	85.67	81.73	86.5	83.82
86.5	81.5	86.5	81.67	86.5	81.7	86.5	81.71	87.61	83.82
87.61	81.39	87.61	81.57	87.61	81.65	87.61	81.7	88.72	83.82
88.72	81.31	88.72	81.49	88.72	81.6	88.72	81.68	89.83	83.82
89.83	81.23	89.83	81.42	89.83	81.56	89.83	81.64	90	83.82
90	81.22	90	81.41	90	81.55	90	81.64	90	83.82
90	81.22	90	81.41	90	81.55	90	81.64	90.56	83.82
90.56	82.52	90.56	82.7	90.56	82.86	90.56	82.97	91.11	83.82
91.11	82.64	91.11	82.83	91.11	83	91.11	83.17	91.67	83.82
91.67	82.72	91.67	82.92	91.67	83.11	91.67	83.39	92.5	83.82
92.5	82.82	92.5	83.02	92.5	83.29	92.5	83.78	93	83.82
93	82.86	93	83.08	93	83.4	93	84.04	93	83.82
93	82.86	93	83.08	93	83.4	93	84.04	93.56	83.82
93.56	81.54	93.56	81.77	93.56	82.15	93.56	82.94	94.11	83.82
94.11	81.44	94.11	81.7	94.11	82.14	94.11	83.02	94.67	83.82
94.67	81.38	94.67	81.66	94.67	82.15	94.67	83.07	95.5	83.82
95.5	81.32	95.5	81.62	95.5	82.16	95.5	83.06	96.61	83.82
96.61	81.27	96.61	81.59	96.61	82.15	96.61	82.93	97.72	83.82
97.72	81.23	97.72	81.55	97.72	82.1	97.72	82.74	98.83	83.82
98.83	81.19	98.83	81.51	98.83	82.03	98.83	82.54	99	83.82
99	81.18	99	81.5	99	82.01	99	82.51	99	83.82
99	81.18	99	81.5	99	82.01	99	82.51	99.56	83.82
99.56	82.48	99.56	82.81	99.56	83.41	99.56	84.87	100.11	83.82
100.11	82.64	100.11	83	100.11	83.77	100.11	86.28	100.67	83.82
100.67	82.76	100.67	83.17	100.67	84.17	100.67	87.5	101.5	83.82
101.5	82.93	101.5	83.45	101.5	84.8	101.5	88.96	102	83.82
102	83.03	102	83.62	102	85.18	102	89.73	102	83.82
102	83.03	102	83.62	102	85.18	102	89.73	102.56	83.82
102.56	81.79	102.56	82.44	102.56	84.09	102.56	87.84	103.11	83.82
103.11	81.75	103.11	82.44	103.11	84.06	103.11	86.86	103.67	83.82
103.67	81.74	103.67	82.44	103.67	83.96	103.67	86.02	104.5	83.82
104.5	81.73	104.5	82.4	104.5	83.73	104.5	85.08	105.61	83.82
105.61	81.71	105.61	82.32	105.61	83.41	105.61	84.18	106.72	83.82
106.72	81.67	106.72	82.21	106.72	83.09	106.72	83.5	107.83	83.82
107.83	81.62	107.83	82.1	107.83	82.81	107.83	82.97	108	83.82
108	81.61	108	82.08	108	82.76	108	82.89	108	83.82

## Sheet: Fig 11b
Pore pressure at fracture (300 m)
Fracture length	Pore pressure	Critical pore pressure
m	MPa	MPa
0	85.9908	83.82
10	86.0457	83.82
20	86.1331	83.82
30	86.2442	83.82
40	86.3748	83.82
50	86.5219	83.82
60	86.6826	83.82
70	86.8534	83.82
80	87.0304	83.82
90	87.2083	83.82
100	87.3807	83.82
110	87.5395	83.82
120	87.6753	83.82
130	87.7779	83.82
140	87.8377	83.82
150	87.8477	83.82
160	87.8055	83.82
170	87.7136	83.82
180	87.5793	83.82
190	87.4121	83.82
200	87.2224	83.82
210	87.0199	83.82
220	86.8126	83.82
230	86.6073	83.82
240	86.4093	83.82
250	86.2229	83.82
260	86.0516	83.82
270	85.8987	83.82
280	85.7675	83.82
290	85.6628	83.82
300	85.5941	83.82
