# Supplementary material for: Investigating the causes of casing deformation induced by faults and natural fractures in shale gas platform wells
Source: PLoS One. 2025 Oct 27;20(10):e0334353. doi: 10.1371/journal.pone.0334353 (PMC12558533; doi:10.1371/journal.pone.0334353)
Supplement: S6 File — (XLSX) [file pone.0334353.s006.xlsx]

## Sheet: Fig12a
Pore pressure when the fracture length is 600m and passes through wells 2 and 3
Time	Pore pressure	Time	Pore pressure	Time	Pore pressure	Time	Pore pressure	Time	Critical pore pressure
h	MPa	h	MPa	h	MPa	h	MPa	h	MPa
	1#		2#		3#		4#
0.000277778	75	0.000277778	75	0.000277778	75	0.000277778	75	0.000277778	83.82
0.000277778	75	0.000277778	75	0.000277778	75	0.000277778	75	0.000277778	83.82
0.55583	76.4633	0.55583	76.463	0.55583	76.463	0.55583	76.463	0.55583	83.82
1.11139	76.6153	1.11139	76.6126	1.11139	76.612	1.11139	76.6119	1.11139	83.82
1.66694	76.733	1.66694	76.7234	1.66694	76.7213	1.66694	76.7209	1.66694	83.82
2.50028	76.8955	2.50028	76.8596	2.50028	76.8498	2.50028	76.8478	2.50028	83.82
3.00028	76.994	3.00028	76.936	3.00028	76.919	3.00028	76.9153	3.00028	83.82
3.00028	76.994	3.00028	76.936	3.00028	76.919	3.00028	76.9153	3.00028	83.82
3.55583	75.6909	3.55583	75.6001	3.55583	75.5714	3.55583	75.5648	3.55583	83.82
4.11139	75.6667	4.11139	75.5378	4.11139	75.4939	4.11139	75.483	4.11139	83.82
4.66694	75.6842	4.66694	75.5149	4.66694	75.4524	4.66694	75.436	4.66694	83.82
5.50028	75.7416	5.50028	75.5167	5.50028	75.4227	5.50028	75.3954	5.50028	83.82
6.61139	75.8247	6.61139	75.5456	6.61139	75.4114	6.61139	75.3673	6.75028	83.82
7.7225	75.8953	7.7225	75.5835	7.7225	75.4155	7.7225	75.3546	8.13917	83.82
8.83361	75.9482	8.83361	75.6214	8.83361	75.428	8.83361	75.3518	9.00028	83.82
9.00028	75.9557	9.00028	75.627	9.00028	75.43	9.00028	75.3516	9.00028	83.82
9.00028	75.9557	9.00028	75.627	9.00028	75.43	9.00028	75.3516	9.55583	83.82
9.55583	77.3638	9.55583	77.0105	9.55583	76.8006	9.55583	76.7148	10.1114	83.82
10.1114	77.6109	10.1114	77.191	10.1114	76.9618	10.1114	76.8679	10.6669	83.82
10.6669	77.8787	10.6669	77.3465	10.6669	77.0866	10.6669	76.9823	11.5003	83.82
11.5003	78.3512	11.5003	77.5858	11.5003	77.2499	11.5003	77.1218	12.0003	83.82
12.0003	78.6552	12.0003	77.7365	12.0003	77.3448	12.0003	77.1991	12.0003	83.82
12.0003	78.6552	12.0003	77.7365	12.0003	77.3448	12.0003	77.1991	12.5558	83.82
12.5558	77.6104	12.5558	76.5385	12.5558	76.0775	12.5558	75.9084	13.1114	83.82
13.1114	77.7458	13.1114	76.5698	13.1114	76.0408	13.1114	75.846	13.6669	83.82
13.6669	77.8516	13.6669	76.6281	13.6669	76.0402	13.6669	75.8191	14.5003	83.82
14.5003	77.914	14.5003	76.7124	14.5003	76.067	14.5003	75.8111	15.6114	83.82
15.6114	77.8828	15.6114	76.7862	15.6114	76.114	15.6114	75.8255	16.7225	83.82
16.7225	77.7918	16.7225	76.8219	16.7225	76.1578	16.7225	75.8504	17.8336	83.82
17.8336	77.6756	17.8336	76.8287	17.8336	76.1935	17.8336	75.8786	18.0003	83.82
18.0003	77.6577	18.0003	76.8291	18.0003	76.1986	18.0003	75.8828	18.0003	83.82
18.0003	77.6577	18.0003	76.8291	18.0003	76.1986	18.0003	75.8828	18.5558	83.82
18.5558	80.1783	18.5558	78.304	18.5558	77.5813	18.5558	77.2495	19.1114	83.82
19.1114	81.7177	19.1114	78.7198	19.1114	77.8024	19.1114	77.4313	19.6669	83.82
19.6669	83.0567	19.6669	79.1809	19.6669	78.0172	19.6669	77.5848	20.5003	83.82
20.5003	84.6528	20.5003	79.9015	20.5003	78.3591	20.5003	77.8064	21.0003	83.82
21.0003	85.4905	21.0003	80.3318	21.0003	78.5711	21.0003	77.9406	21.0003	83.82
21.0003	85.4905	21.0003	80.3318	21.0003	78.5711	21.0003	77.9406	21.5558	83.82
21.5558	83.6776	21.5558	79.3093	21.5558	77.4394	21.5558	76.7362	22.1114	83.82
22.1114	82.7667	22.1114	79.3375	22.1114	77.4866	22.1114	76.7373	22.6669	83.82
22.6669	81.9875	22.6669	79.2907	22.6669	77.5327	22.6669	76.7641	23.5003	83.82
23.5003	81.1244	23.5003	79.1395	23.5003	77.5694	23.5003	76.8118	24.6114	83.82
24.6114	80.316	24.6114	78.9037	24.6114	77.5742	24.6114	76.8633	25.7225	83.82
25.7225	79.7243	25.7225	78.6761	25.7225	77.5522	25.7225	76.8987	26.8336	83.82
26.8336	79.2761	26.8336	78.4705	26.8336	77.5153	26.8336	76.9198	27.0003	83.82
27.0003	79.2119	27.0003	78.4401	27.0003	77.5094	27.0003	76.9226	27.0003	83.82
27.0003	79.2119	27.0003	78.4401	27.0003	77.5094	27.0003	76.9226	27.5558	83.82
27.5558	80.4488	27.5558	79.7382	27.5558	78.8771	27.5558	78.3179	28.1114	83.82
28.1114	80.4907	28.1114	79.8161	28.1114	79.0115	28.1114	78.4772	28.6669	83.82
28.6669	80.5128	28.6669	79.8662	28.6669	79.1057	28.6669	78.5929	29.5003	83.82
29.5003	80.5379	29.5003	79.9347	29.5003	79.2163	29.5003	78.7254	30.0003	83.82
30.0003	80.5531	30.0003	79.9782	30.0003	79.2774	30.0003	78.7957	30.0003	83.82
30.0003	80.5531	30.0003	79.9782	30.0003	79.2774	30.0003	78.7957	30.5558	83.82
30.5558	79.2097	30.5558	78.6694	30.5558	77.9802	30.5558	77.5036	31.1114	83.82
31.1114	79.0928	31.1114	78.5886	31.1114	77.9061	31.1114	77.4302	31.6669	83.82
31.6669	79.0153	31.6669	78.5468	31.6669	77.8683	31.6669	77.3896	32.5003	83.82
32.5003	78.9388	32.5003	78.517	32.5003	77.8452	32.5003	77.3594	33.6114	83.82
33.6114	78.8701	33.6114	78.494	33.6114	77.8386	33.6114	77.3452	34.7225	83.82
34.7225	78.8167	34.7225	78.4714	34.7225	77.8395	34.7225	77.3442	35.8336	83.82
35.8336	78.7691	35.8336	78.4439	35.8336	77.8403	35.8336	77.3494	36.0003	83.82
36.0003	78.762	36.0003	78.4396	36.0003	77.8404	36.0003	77.3504	36.0003	83.82
36.0003	78.762	36.0003	78.4396	36.0003	77.8404	36.0003	77.3504	36.5558	83.82
36.5558	80.0618	36.5558	79.7617	36.5558	79.1634	36.5558	78.6733	37.1114	83.82
37.1114	80.2071	37.1114	79.956	37.1114	79.3328	37.1114	78.8331	37.6669	83.82
37.6669	80.3311	37.6669	80.1542	37.6669	79.4818	37.6669	78.9589	38.5003	83.82
38.5003	80.5269	38.5003	80.4887	38.5003	79.7157	38.5003	79.1292	39.0003	83.82
39.0003	80.6521	39.0003	80.7004	39.0003	79.8633	39.0003	79.2302	39.0003	83.82
39.0003	80.6521	39.0003	80.7004	39.0003	79.8633	39.0003	79.2302	39.5558	83.82
39.5558	79.4524	39.5558	79.5788	39.5558	78.6865	39.5558	77.999	40.1114	83.82
40.1114	79.4524	40.1114	79.6211	40.1114	78.7057	40.1114	77.9714	40.6669	83.82
40.6669	79.4757	40.6669	79.6512	40.6669	78.7439	40.6669	77.9771	41.5003	83.82
41.5003	79.5047	41.5003	79.6427	41.5003	78.7886	41.5003	78.0074	42.6114	83.82
42.6114	79.5088	42.6114	79.5711	42.6114	78.808	42.6114	78.0494	43.7225	83.82
43.7225	79.4814	43.7225	79.471	43.7225	78.7951	43.7225	78.0808	44.8336	83.82
44.8336	79.4314	44.8336	79.361	44.8336	78.7608	44.8336	78.0991	45.0003	83.82
45.0003	79.4235	45.0003	79.3444	45.0003	78.7552	45.0003	78.1015	45.0003	83.82
45.0003	79.4235	45.0003	79.3444	45.0003	78.7552	45.0003	78.1015	45.5558	83.82
45.5558	82.4578	45.5558	83.7292	45.5558	81.824	45.5558	80.9428	46.1114	83.82
46.1114	83.3728	46.1114	86.0856	46.1114	82.7894	46.1114	81.4349	46.6669	83.82
46.6669	84.3782	46.6669	88.1252	46.6669	83.8376	46.6669	81.9082	47.5003	83.82
47.5003	85.9364	47.5003	90.4866	47.5003	85.4173	47.5003	82.7001	48.0003	83.82
48.0003	86.8552	48.0003	91.6979	48.0003	86.3343	48.0003	83.2017	48.0003	83.82
48.0003	86.8552	48.0003	91.6979	48.0003	86.3343	48.0003	83.2017	48.5558	83.82
48.5558	84.6502	48.5558	88.2218	48.5558	84.0861	48.5558	80.8397	49.1114	83.82
49.1114	84.5935	49.1114	86.7133	49.1114	83.9616	49.1114	80.932	49.6669	83.82
49.6669	84.3764	49.6669	85.4259	49.6669	83.6805	49.6669	81.0336	50.5003	83.82
50.5003	83.8745	50.5003	84.0566	50.5003	83.1263	50.5003	81.0695	51.6114	83.82
51.6114	83.1825	51.6114	82.8599	51.6114	82.4255	51.6114	80.9676	52.7225	83.82
52.7225	82.5635	52.7225	82.0302	52.7225	81.8302	52.7225	80.7894	53.8336	83.82
53.8336	82.0336	53.8336	81.4207	53.8336	81.3374	53.8336	80.5813	54.0003	83.82
54.0003	81.9561	54.0003	81.3338	54.0003	81.2658	54.0003	80.5496	54.0003	83.82
54.0003	81.9561	54.0003	81.3338	54.0003	81.2658	54.0003	80.5496	54.5558	83.82
54.5558	83.1521	54.5558	82.5757	54.5558	82.484	54.5558	81.8641	55.1114	83.82
55.1114	83.1506	55.1114	82.6542	55.1114	82.5079	55.1114	81.9487	55.6669	83.82
55.6669	83.1302	55.6669	82.7149	55.6669	82.5164	55.6669	81.99	56.5003	83.82
56.5003	83.104	56.5003	82.7871	56.5003	82.5431	56.5003	82.0281	57.0003	83.82
57.0003	83.0918	57.0003	82.8256	57.0003	82.5664	57.0003	82.0489	57.0003	83.82
57.0003	83.0918	57.0003	82.8256	57.0003	82.5664	57.0003	82.0489	57.5558	83.82
57.5558	81.7198	57.5558	81.5021	57.5558	81.2387	57.5558	80.711	58.1114	83.82
58.1114	81.575	58.1114	81.3999	58.1114	81.141	58.1114	80.5998	58.6669	83.82
58.6669	81.4695	58.6669	81.3324	58.6669	81.0831	58.6669	80.5283	59.5003	83.82
59.5003	81.3519	59.5003	81.2625	59.5003	81.0298	59.5003	80.4615	60.6114	83.82
60.6114	81.2328	60.6114	81.191	60.6114	80.9754	60.6114	80.4056	61.7225	83.82
61.7225	81.1356	61.7225	81.1263	61.7225	80.9214	61.7225	80.3643	62.8336	83.82
62.8336	81.0509	62.8336	81.062	62.8336	80.8622	62.8336	80.3275	63.0003	83.82
63.0003	81.0385	63.0003	81.0523	63.0003	80.8532	63.0003	80.3221	63.0003	83.82
63.0003	81.0385	63.0003	81.0523	63.0003	80.8532	63.0003	80.3221	63.5558	83.82
63.5558	82.2991	63.5558	82.3238	63.5558	82.1397	63.5558	81.6074	64.1114	83.82
64.1114	82.4183	64.1114	82.4618	64.1114	82.3176	64.1114	81.758	64.6669	83.82
64.6669	82.5037	64.6669	82.5787	64.6669	82.4975	64.6669	81.8855	65.5003	83.82
65.5003	82.6147	65.5003	82.7635	65.5003	82.802	65.5003	82.0839	66.0003	83.82
66.0003	82.6806	66.0003	82.8814	66.0003	82.9953	66.0003	82.2096	66.0003	83.82
66.0003	82.6806	66.0003	82.8814	66.0003	82.9953	66.0003	82.2096	66.5558	83.82
66.5558	81.4109	66.5558	81.6715	66.5558	81.8529	66.5558	81.0096	67.1114	83.82
67.1114	81.3454	67.1114	81.6578	67.1114	81.8744	67.1114	81.0085	67.6669	83.82
67.6669	81.3138	67.6669	81.6635	67.6669	81.8838	67.6669	81.0299	68.5003	83.82
68.5003	81.2894	68.5003	81.6602	68.5003	81.8451	68.5003	81.055	69.6114	83.82
69.6114	81.2609	69.6114	81.6179	69.6114	81.7347	69.6114	81.0523	70.7225	83.82
70.7225	81.2243	70.7225	81.5456	70.7225	81.5973	70.7225	81.0171	71.8336	83.82
71.8336	81.177	71.8336	81.4542	71.8336	81.4516	71.8336	80.9585	72.0003	83.82
72.0003	81.1696	72.0003	81.4401	72.0003	81.4296	72.0003	80.9492	72.0003	83.82
72.0003	81.1696	72.0003	81.4401	72.0003	81.4296	72.0003	80.9492	72.5558	83.82
72.5558	83.9104	72.5558	84.4046	72.5558	85.6769	72.5558	83.9032	73.1114	83.82
73.1114	84.3615	73.1114	85.3175	73.1114	87.9461	73.1114	84.7897	73.6669	83.82
73.6669	84.7933	73.6669	86.3098	73.6669	89.9085	73.6669	85.762	74.5003	83.82
74.5003	85.5203	74.5003	87.8062	74.5003	92.1776	74.5003	87.2682	75.0003	83.82
75.0003	85.9824	75.0003	88.6747	75.0003	93.3405	75.0003	88.1564	75.0003	83.82
75.0003	85.9824	75.0003	88.6747	75.0003	93.3405	75.0003	88.1564	75.5558	83.82
75.5558	83.5763	75.5558	86.3751	75.5558	89.8174	75.5558	85.9187	76.1114	83.82
76.1114	83.6248	76.1114	86.2018	76.1114	88.2668	76.1114	85.8313	76.6669	83.82
76.6669	83.6832	76.6669	85.8747	76.6669	86.9415	76.6669	85.5853	77.5003	83.82
77.5003	83.6561	77.5003	85.2566	77.5003	85.5218	77.5003	85.0442	78.6114	83.82
78.6114	83.4745	78.6114	84.4784	78.6114	84.2664	78.6114	84.3059	79.7225	83.82
79.7225	83.2206	79.7225	83.8121	79.7225	83.3845	79.7225	83.6457	80.8336	83.82
80.8336	82.9408	80.8336	83.2538	80.8336	82.7278	80.8336	83.0787	81.0003	83.82
81.0003	82.8984	81.0003	83.1725	81.0003	82.6339	81.0003	82.9958	81.0003	83.82
81.0003	82.8984	81.0003	83.1725	81.0003	82.6339	81.0003	82.9958	81.5558	83.82
81.5558	84.2438	81.5558	84.4273	81.5558	83.9358	81.5558	84.2426	82.1114	83.82
82.1114	84.3103	82.1114	84.4411	82.1114	84.0345	82.1114	84.2489	82.6669	83.82
82.6669	84.329	82.6669	84.4351	82.6669	84.1128	82.6669	84.2401	83.5003	83.82
83.5003	84.3277	83.5003	84.4285	83.5003	84.2058	83.5003	84.252	84.0003	83.82
84.0003	84.3228	84.0003	84.427	84.0003	84.2548	84.0003	84.2712	84.0003	83.82
84.0003	84.3228	84.0003	84.427	84.0003	84.2548	84.0003	84.2712	84.5558	83.82
84.5558	82.8976	84.5558	83.0097	84.5558	82.8852	84.5558	82.8893	85.1114	83.82
85.1114	82.7464	85.1114	82.8685	85.1114	82.7859	85.1114	82.793	85.6669	83.82
85.6669	82.6347	85.6669	82.7677	85.6669	82.7231	85.6669	82.7428	86.5003	83.82
86.5003	82.5056	86.5003	82.655	86.5003	82.66	86.5003	82.7049	87.6114	83.82
87.6114	82.3703	87.6114	82.5394	87.6114	82.5969	87.6114	82.6677	88.7225	83.82
88.7225	82.2584	88.7225	82.4435	88.7225	82.5395	88.7225	82.6228	89.8336	83.82
89.8336	82.1624	89.8336	82.3593	89.8336	82.4807	89.8336	82.5639	90.0003	83.82
90.0003	82.1483	90.0003	82.3469	90.0003	82.4718	90.0003	82.5548	90.0003	83.82
90.0003	82.1483	90.0003	82.3469	90.0003	82.4718	90.0003	82.5548	90.5558	83.82
90.5558	83.4216	90.5558	83.625	90.5558	83.7614	90.5558	83.8609	91.1114	83.82
91.1114	83.5356	91.1114	83.7442	91.1114	83.8971	91.1114	84.0526	91.6669	83.82
91.6669	83.6099	91.6669	83.8252	91.6669	84.0046	91.6669	84.2587	92.5003	83.82
92.5003	83.689	92.5003	83.9212	92.5003	84.1674	92.5003	84.6308	93.0003	83.82
93.0003	83.73	93.0003	83.9754	93.0003	84.2708	93.0003	84.873	93.0003	83.82
93.0003	83.73	93.0003	83.9754	93.0003	84.2708	93.0003	84.873	93.5558	83.82
93.5558	82.3997	93.5558	82.663	93.5558	83.0196	93.5558	83.7593	94.1114	83.82
94.1114	82.2973	94.1114	82.5805	94.1114	82.9965	94.1114	83.8256	94.6669	83.82
94.6669	82.2306	94.6669	82.534	94.6669	83	94.6669	83.8634	95.5003	83.82
95.5003	82.1632	95.5003	82.4918	95.5003	83.0022	95.5003	83.8269	96.6114	83.82
96.6114	82.0989	96.6114	82.4474	96.6114	82.9683	96.6114	83.6708	97.7225	83.82
97.7225	82.046	97.7225	82.4009	97.7225	82.8991	97.7225	83.4617	98.8336	83.82
98.8336	81.9972	98.8336	82.3477	98.8336	82.8041	98.8336	83.234	99.0003	83.82
99.0003	81.9899	99.0003	82.3396	99.0003	82.7893	99.0003	83.1995	99.0003	83.82
99.0003	81.9899	99.0003	82.3396	99.0003	82.7893	99.0003	83.1995	99.5558	83.82
99.5558	83.2766	99.5558	83.6354	99.5558	84.1633	99.5558	85.5344	100.111	83.82
100.111	83.4235	100.111	83.8132	100.111	84.515	100.111	86.9237	100.667	83.82
100.667	83.5396	100.667	83.9808	100.667	84.9056	100.667	88.1285	101.5	83.82
101.5	83.7024	101.5	84.2479	101.5	85.5186	101.5	89.5585	102	83.82
102	83.8005	102	84.4142	102	85.8849	102	90.307	102	83.82
102	83.8005	102	84.4142	102	85.8849	102	90.307	102.556	83.82
102.556	82.5554	102.556	83.2314	102.556	84.7933	102.556	88.4051	103.111	83.82
103.111	82.5153	103.111	83.2274	103.111	84.7547	103.111	87.4134	103.667	83.82
103.667	82.5007	103.667	83.2226	103.667	84.6436	103.667	86.5601	104.5	83.82
104.5	82.4862	104.5	83.1843	104.5	84.4012	104.5	85.5977	105.611	83.82
105.611	82.4554	105.611	83.0921	105.611	84.0522	105.611	84.6725	106.722	83.82
106.722	82.4095	106.722	82.9763	106.722	83.719	106.722	83.976	107.834	83.82
107.834	82.3509	107.834	82.8489	107.834	83.4143	107.834	83.4325	108	83.82
108	82.3418	108	82.8295	108	83.3692	108	83.3541	108	83.82

## Sheet: Fig 12b
Pore pressure at fracture (600 m)
Fracture length	Pore pressure	Pore pressure	Critical pore pressure
m	MPa	MPa	MPa
	well 2-stage 2	well 3-stage 2
0	85.3668	83.8073	83.82
10	85.4235	83.8178	83.82
20	85.4963	83.8319	83.82
30	85.5829	83.8493	83.82
40	85.6812	83.87	83.82
50	85.7887	83.8942	83.82
60	85.9022	83.9218	83.82
70	86.0178	83.9529	83.82
80	86.1312	83.9876	83.82
90	86.2372	84.0261	83.82
100	86.3304	84.0685	83.82
110	86.405	84.115	83.82
120	86.4554	84.1658	83.82
130	86.4767	84.221	83.82
140	86.4653	84.2809	83.82
150	86.4187	84.3458	83.82
160	86.3362	84.4159	83.82
170	86.2182	84.4916	83.82
180	86.0667	84.5731	83.82
190	85.8851	84.6607	83.82
200	85.6778	84.7548	83.82
210	85.4501	84.8558	83.82
220	85.2072	84.9639	83.82
230	84.9544	85.0796	83.82
240	84.6962	85.2032	83.82
250	84.4365	85.335	83.82
260	84.1785	85.4754	83.82
270	83.9247	85.6244	83.82
280	83.6771	85.7824	83.82
290	83.4371	85.9493	83.82
300	83.2057	86.125	83.82
310	82.9837	86.3092	83.82
320	82.7713	86.5013	83.82
330	82.5688	86.7004	83.82
340	82.3761	86.9052	83.82
350	82.1933	87.1138	83.82
360	82.0201	87.3239	83.82
370	81.8562	87.5324	83.82
380	81.7014	87.7358	83.82
390	81.5553	87.9296	83.82
400	81.4176	88.109	83.82
410	81.288	88.2689	83.82
420	81.1661	88.4043	83.82
430	81.0517	88.5111	83.82
440	80.9444	88.586	83.82
450	80.8438	88.6273	83.82
460	80.7499	88.6345	83.82
470	80.6622	88.6085	83.82
480	80.5806	88.5518	83.82
490	80.5049	88.468	83.82
500	80.4348	88.3618	83.82
510	80.3702	88.2389	83.82
520	80.3109	88.1048	83.82
530	80.2569	87.9651	83.82
540	80.2079	87.8248	83.82
550	80.1641	87.6884	83.82
560	80.1254	87.5598	83.82
570	80.0918	87.4423	83.82
580	80.0636	87.339	83.82
590	80.0415	87.2528	83.82
600	80.0267	87.1878	83.82
